# Supplementary material for: Efficient activation of hundreds of LTR12C elements reveals cis-regulatory function determined by distinct epigenetic mechanisms
Source: Nucleic Acids Res. 2024 Jun 14;52(14):8205–17. doi: 10.1093/nar/gkae498 (PMC11317136; doi:10.1093/nar/gkae498)
Supplement: gkae498_Supplemental_Files [file gkae498_supplemental_files.zip]

Archive with 2 entries (2 files):
- Supplementary tables.xlsx
- Supplementary_Figures.pdf
