# Supplementary material for: Efficient activation of hundreds of LTR12C elements reveals cis-regulatory function determined by distinct epigenetic mechanisms
Source: Nucleic Acids Res. 2024 Jun 14;52(14):8205–17. doi: 10.1093/nar/gkae498 (PMC11317136; doi:10.1093/nar/gkae498)
Supplement: gkae498_Supplemental_Files [file gkae498_supplemental_files.zip › Supplementary tables.xlsx]

## Sheet: Supplementary Table S1
Supplementary Table S1. Expression levels of upregulated LTR12C elements
				HEK293T																																							A2780
				Reads						RPKM						Reads												RPKM												ChIP-seq			Reads						RPKM
				PBS			5-Aza-CdR			PBS			5-Aza-CdR			Non-targeting (VP64)			LTR12C-targeting (VP64)			Non-targeting (p300)			LTR12C-targeting (p300)			Non-targeting (VP64)			LTR12C-targeting (VP64)			Non-targeting (p300)			LTR12C-targeting (p300)						Non-targeting (VP64)			LTR12C-targeting (VP64)			Non-targeting (VP64)
Chromosome	Start	End	Name	Replication_1	Replication_2	Replication_3	Replication_1	Replication_2	Replication_3	Replication_1	Replication_2	Replication_3	Replication_1	Replication_2	Replication_3	Replication_1	Replication_2	Replication_3	Replication_1	Replication_2	Replication_3	Replication_1	Replication_2	Replication_3	Replication_1	Replication_2	Replication_3	Replication_1	Replication_2	Replication_3	Replication_1	Replication_2	Replication_3	Replication_1	Replication_2	Replication_3	Replication_1	Replication_2	Replication_3	dCas9-HA binding upregulated	H3K4me3-positive	H3K27ac-positive	Replication_1	Replication_2	Replication_3	Replication_1	Replication_2	Replication_3	Replication_1
chr1	952549	954256	LTR12C	2	2	1	1	3	1	0.0292753	0.0156007	0.012438	0.0156081	0.0468315	0.0137458	0	0	1	67	65	58	0	0	0	4	4	2	0	0	0.0150426	1.06509	1.02051	0.890443	0	0	0	0.0764277	0.0781188	0.0374475	y		y	1	3	1	234	219	232	0.0227652
chr1	10485712	10486981	LTR12C	1	6	3	1	4	7	0.0196899	0.0629562	0.0501931	0.0209953	0.083994	0.129431	3	1	3	22	24	18	1	3	1	7	3	4	0.0637905	0.0222167	0.060704	0.470442	0.50686	0.371726	0.0209976	0.0697817	0.0218859	0.179912	0.0788113	0.100745	y		y	0	1	0	85	90	78	0
chr1	11668625	11669977	LTR12C	0	5	0	9	9	7	0	0.0492427	0	0.177357	0.177385	0.121486	0	1	3	64	84	65	5	2	5	7	6	13	0	0.0208528	0.0569774	1.28454	1.6651	1.25994	0.0985429	0.0436652	0.102712	0.168867	0.147946	0.307321	y		y	0	0	0	193	192	190	0
chr1	14308736	14310222	LTR12C	0	0	0	0	1	0	0	0	0	0	0.0179321	0	0	0	0	18	13	10	0	0	0	0	0	0	0	0	0	0.328699	0.234457	0.176357	0	0	0	0	0	0	y		y	0	0	0	47	44	57	0
chr1	29456756	29458154	LTR12C	1	0	0	0	1	5	0.017873	0	0	0	0.0190609	0.0839202	1	3	2	102	95	98	1	1	4	16	8	12	0.0193014	0.0605	0.036735	1.97988	1.82119	1.83709	0.0190601	0.0211142	0.0794657	0.373282	0.190771	0.274347	y		y	1	1	0	89	81	94	0.0277971
chr1	37983669	37985160	LTR12C	1	3	2	14	15	27	0.0167582	0.0267912	0.0284798	0.250169	0.268079	0.424903	1	1	0	11	9	15	1	1	1	4	2	3	0.0180975	0.0189088	0	0.200198	0.161772	0.263649	0.0178712	0.0197972	0.0186273	0.0874997	0.0447179	0.0643087			y	0	0	3	8	12	7	0
chr1	47243158	47244742	LTR12C	0	0	0	3	3	2	0	0	0	0.0504603	0.050468	0.0296264	0	0	0	32	29	33	0	0	1	3	4	5	0	0	0	0.548201	0.490661	0.545972	0	0	0.0175336	0.0617718	0.0841848	0.100888	y		y	0	0	0	83	96	81	0
chr1	59088920	59090506	LTR12C	0	0	1	3	4	4	0	0	0.0133869	0.0503966	0.0672058	0.059178	0	2	0	125	141	99	1	0	1	1	1	2	0	0.0355524	0	2.13871	2.38262	1.63585	0.0168007	0	0.0175115	0.0205646	0.0210197	0.0403044	y		y	0	0	0	258	261	260	0
chr1	59937619	59939164	LTR12C	0	1	0	0	4	0	0	0.00861828	0	0	0.0689892	0	1	0	0	18	20	13	2	1	3	1	0	1	0.017465	0	0	0.316147	0.346929	0.220509	0.0344932	0.0191053	0.0539286	0.0211104	0	0.020687	y		y	0	0	0	42	34	33	0
chr1	60434473	60435901	LTR12C	0	0	0	2	2	0	0	0	0	0.0373151	0.0373209	0	0	0	0	48	43	28	0	0	0	7	4	4	0	0	0	0.912133	0.80701	0.513856	0	0	0	0.15988	0.0933815	0.0895277	y	y	y	0	0	0	76	83	81	0
chr1	80026244	80027766	LTR12C	0	0	0	0	0	0	0	0	0	0	0	0	0	0	0	8	11	8	0	0	1	0	0	0	0	0	0	0.142633	0.193694	0.137749	0	0	0.0182479	0	0	0	y		y	0	0	0	1	4	0	0
chr1	83241602	83243030	LTR12C	0	0	0	0	1	0	0	0	0	0	0.0186604	0	0	0	0	34	46	41	0	2	0	2	4	3	0	0	0	0.646094	0.863313	0.752432	0	0.0413412	0	0.04568	0.0933815	0.0671458	y		y	0	0	0	230	241	240	0
chr1	89592701	89594292	LTR12C	0	0	0	1	2	2	0	0	0	0.0167461	0.0334973	0.029496	0	0	0	17	10	11	2	0	1	3	1	0	0	0	0	0.28995	0.168449	0.18119	0.0334959	0	0.0174565	0.0615	0.0209536	0	y		y	2	2	0	13	5	11	0.0488501
chr1	90449445	90450742	LTR12C	0	0	0	0	3	0	0	0	0	0	0.0616355	0	0	0	0	7	9	8	0	0	0	1	0	2	0	0	0	0.146455	0.185969	0.161645	0	0	0	0.0251469	0	0.0492851	y		y	0	0	0	18	8	10	0
chr1	95556763	95558356	LTR12C	0	0	0	1	0	0	0	0	0	0.0167251	0	0	0	1	0	75	58	80	0	0	0	0	2	1	0	0.0176981	0	1.27759	0.975778	1.31609	0	0	0	0	0.0418546	0.0200637	y	y	y	0	0	0	206	217	188	0
chr1	96134330	96135748	LTR12C	0	1	1	0	3	2	0	0.00939015	0.014973	0	0.0563761	0.0330946	0	0	0	14	17	10	5	0	1	4	9	6	0	0	0	0.267915	0.3213	0.184814	0.0939562	0	0.0195862	0.0920043	0.21159	0.135239	y		y	2	0	1	87	102	79	0.05481
chr1	96688935	96690462	LTR12C	0	1	0	3	1	2	0	0.00871987	0	0.0523438	0.0174506	0.0307323	0	0	0	9	8	13	0	3	1	4	1	6	0	0	0	0.159937	0.140407	0.223108	0	0.0579915	0.0181881	0.0854368	0.0218318	0.125585	y			0	1	1	47	44	44	0
chr1	104758964	104760632	LTR12C	0	0	0	0	1	0	0	0	0	0	0.0159755	0	0	0	1	10	16	9	1	0	0	0	1	1	0	0	0.0153944	0.162686	0.257077	0.141403	0.0159748	0	0	0	0.0199863	0.0191615	y		y	0	0	0	41	41	42	0
chr1	109209915	109211344	LTR12C	0	0	0	5	2	0	0	0	0	0.0932226	0.0372947	0	0	0	0	13	14	9	1	0	1	1	3	2	0	0	0	0.246863	0.262564	0.165052	0.0186466	0	0.0194354	0.022824	0.0699871	0.0447325	y		y	0	1	0	44	38	36	0
chr1	119713986	119715334	LTR12C	22	13	12	20	13	20	0.40779	0.128411	0.189006	0.395297	0.256982	0.348132	15	18	9	95	108	105	35	31	34	45	30	53	0.30026	0.376465	0.171439	1.9124	2.1472	2.04132	0.691847	0.678818	0.700512	1.0888	0.741925	1.25664	y	y	y	0	0	4	787	717	729	0
chr1	119721507	119723014	LTR12C	184	326	171	120	112	103	3.05077	2.8804	2.40917	2.12154	1.98041	1.60372	120	112	136	330	354	398	144	148	132	222	190	200	2.14864	2.0953	2.31731	5.94218	6.29548	6.9212	2.54613	2.89888	2.43269	4.80467	4.20309	4.24173	y		y	23	9	17	2465	2382	2329	0.59309
chr1	147151968	147153457	LTR12C	1	0	0	2	0	1	0.0167807	0	0	0.0357865	0	0.0157583	0	0	0	289	334	275	1	4	2	14	15	13	0	0	0	5.26682	6.01161	4.84005	0.0178952	0.0792952	0.0373046	0.30666	0.335835	0.279045	y	y	y	0	0	0	705	695	657	0
chr1	151878428	151879859	LTR12C	9	10	3	69	44	61	0.157147	0.0930485	0.0445109	1.28467	0.819338	1.00022	8	3	2	492	495	500	43	28	29	40	48	51	0.150851	0.0591049	0.0358879	9.32976	9.27052	9.15677	0.800683	0.577564	0.56284	0.911685	1.11823	1.13909	y		y	1	7	3	344	355	346	0.027156
chr1	153494078	153495464	LTR12C	2	0	0	1	2	2	0.0360555	0	0	0.019223	0.0384518	0.0338587	0	0	0	27	25	26	2	1	3	2	6	2	0	0	0	0.528622	0.48341	0.491611	0.0384502	0.021297	0.0601153	0.0470642	0.144317	0.0461204	y		y	1	0	2	65	61	66	0.0280377
chr1	154643043	154644474	LTR12C	9	8	3	94	93	76	0.157147	0.0744388	0.0445109	1.75014	1.73178	1.24617	0	0	2	43	49	65	83	85	84	141	157	140	0	0	0.0358879	0.815406	0.917688	1.19038	1.5455	1.75332	1.6303	3.21369	3.65754	3.1269	y		y	9	7	6	388	374	340	0.244404
chr1	154650330	154651788	LTR12C	7	19	8	169	201	213	0.119962	0.173518	0.116498	3.08825	3.67357	3.42788	8	3	6	107	123	101	182	162	195	325	324	367	0.148057	0.0580103	0.10567	1.99146	2.26093	1.81541	3.32618	3.27974	3.71453	7.27026	7.40826	8.04515	y		y	20	21	19	1130	1076	1067	0.533063
chr1	158317912	158319335	LTR12C	0	0	0	1	0	0	0	0	0	0.0187231	0	0	0	0	0	12	11	11	0	1	1	2	1	2	0	0	0	0.228834	0.20717	0.202581	0	0.0207433	0.0195174	0.0458405	0.0234274	0.0449212			y	0	0	0	25	18	29	0
chr1	158342920	158344508	LTR12C	0	1	0	1	3	2	0	0.00838491	0	0.0167777	0.0503409	0.0295517	0	0	1	128	122	127	9	10	5	12	8	11	0	0	0.0161699	2.18728	2.05896	2.09587	0.151016	0.185879	0.0874473	0.246465	0.167945	0.221395	y		y	1	0	0	910	892	829	0.0244712
chr1	159463441	159464965	LTR12C	0	0	0	0	1	0	0	0	0	0	0.017485	0	0	0	0	34	40	29	0	0	1	0	2	3	0	0	0	0.605395	0.703418	0.498683	0	0	0.0182239	0	0.0437496	0.0629161	y		y	0	0	0	201	197	189	0
chr1	169305173	169306880	LTR12C	1	1	2	5	2	2	0.0146376	0.00780037	0.024876	0.0780405	0.031221	0.0274916	1	3	2	13	25	15	0	3	3	5	1	3	0.0158075	0.0495484	0.0300853	0.206659	0.392505	0.230287	0	0.0518764	0.0488106	0.0955346	0.0195297	0.0561712	y		y	0	0	0	77	57	60	0
chr1	175070211	175072001	LTR12C	3	14	5	31	26	37	0.0418767	0.104142	0.0593064	0.461415	0.387053	0.485012	1	7	1	787	786	778	31	27	22	173	165	165	0.0150745	0.110252	0.0143451	11.9307	11.7682	11.3904	0.461467	0.445238	0.341347	3.15223	3.07298	2.94616	y		y	11	10	9	9444	8924	8946	0.238806
chr1	175076240	175078158	LTR12C	0	3	3	25	19	27	0	0.0208268	0.0332091	0.347276	0.26397	0.330308	2	1	1	715	685	624	25	16	19	124	103	127	0.028137	0.0146992	0.0133878	10.1158	9.57151	8.52605	0.347315	0.246237	0.275126	2.10862	1.79027	2.11632	y	y	y	8	1	7	6327	5851	5486	0.162087
chr1	187041732	187042105	LTR12C	10	8	7	20	12	26	0.669878	0.285582	0.39845	1.42858	0.857279	1.63557	5	2	2	24	26	41	8	12	6	7	9	9	0.361708	0.151169	0.137683	1.74601	1.86811	2.88063	0.571496	0.949629	0.446755	0.612087	0.804382	0.771187		y	y	56	57	57	545	522	528	5.83425
chr1	188809392	188810870	LTR12C	0	0	0	1	0	0	0	0	0	0.0180264	0	0	0	0	0	29	27	36	0	0	2	2	1	1	0	0	0	0.532437	0.489585	0.638322	0	0	0.0375822	0.0441347	0.0225556	0.0216248	y		y	0	0	0	383	357	406	0
chr1	191700761	191702076	LTR12C	0	0	0	1	0	1	0	0	0	0.0202608	0	0.0178434	0	0	0	8	9	8	0	0	0	1	1	1	0	0	0	0.165086	0.183424	0.159432	0	0	0	0.0248027	0.0253515	0.0243052	y	y	y	0	0	0	183	182	153	0
chr1	193970788	193972174	LTR12C	0	1	0	5	3	5	0	0.00960695	0	0.0961148	0.0576777	0.0846467	0	3	0	13	17	16	1	0	0	0	2	0	0	0.0610238	0	0.254522	0.328719	0.30253	0.0192251	0	0	0	0.0481056	0	y		y	0	0	0	451	416	428	0
chr1	208660918	208662348	LTR12C	1	0	0	2	1	3	0.017473	0	0	0.037263	0.0186343	0.0492253	0	0	0	13	6	9	1	0	0	1	2	0	0	0	0	0.24669	0.112449	0.164937	0.0186336	0	0	0.0228081	0.0466254	0			y	1	1	0	42	24	31	0.027175
chr1	210071321	210072711	LTR12C	0	0	0	2	5	3	0	0	0	0.0383353	0.0958529	0.0506419	0	0	0	17	20	12	0	2	0	4	4	4	0	0	0	0.331878	0.385615	0.226245	0	0.0424714	0	0.0938576	0.0959343	0.0919753			y	0	0	0	64	48	53	0
chr1	220648192	220649601	LTR12C	0	2	0	4	2	2	0	0.0189003	0	0.0756367	0.0378241	0.033306	0	0	0	28	24	19	0	3	0	3	2	4	0	0	0	0.539252	0.456498	0.35339	0	0.0628481	0	0.069444	0.0473203	0.090735	y		y	0	0	1	47	38	25	0
chr1	221458137	221459563	LTR12C	1	6	0	4	3	7	0.017522	0.0560248	0	0.074735	0.0560598	0.115181	0	1	0	15	12	11	2	1	0	3	5	3	0	0.0197707	0	0.285441	0.225528	0.202155	0.0373717	0.0206996	0	0.0686161	0.116891	0.06724	y	y	y	0	0	0	13	14	11	0
chr1	222222906	222224331	LTR12C	0	0	0	2	0	1	0	0	0	0.0373937	0	0.016466	0	0	0	11	16	14	0	0	0	0	0	1	0	0	0	0.20947	0.300915	0.257469	0	0	0	0	0	0.0224291	y		y	0	1	0	58	58	59	0
chr1	225660224	225661601	LTR12C	5	0	3	15	22	13	0.0907278	0	0.0462564	0.290229	0.425734	0.22152	3	0	5	247	241	222	0	3	3	22	9	13	0.0587874	0	0.0932382	4.86752	4.69053	4.22504	0	0.0643086	0.0605082	0.52109	0.21789	0.301742	y	y	y	0	2	0	102	106	103	0
chr1	226157286	226158918	LTR12C	0	1	0	0	0	0	0	0.00815885	0	0	0	0	0	0	0	53	54	65	0	2	1	1	2	1	0	0	0	0.881253	0.886773	1.04377	0	0.0361736	0.0170179	0.019985	0.0408544	0.0195842	y		y	0	0	0	111	88	92	0
chr1	226613277	226614557	LTR12C	0	0	0	6	0	3	0	0	0	0.124889	0	0.0549939	0	0	0	18	16	17	2	0	0	0	0	0	0	0	0	0.381599	0.335003	0.348057	0.0416344	0	0	0	0	0	y	y	y	0	1	0	36	43	42	0
chr1	228909269	228910596	LTR12C	1	0	1	5	2	5	0.0188293	0	0.0159998	0.100388	0.0401614	0.0884102	0	0	0	25	16	18	0	0	0	2	2	0	0	0	0	0.511227	0.323138	0.355478	0	0	0	0.0491568	0.0502444	0	y		y	0	0	0	57	50	66	0
chr1	230001022	230002569	LTR12C	0	1	0	12	6	6	0	0.00860714	0	0.206669	0.10335	0.0910048	2	1	0	94	112	103	1	2	0	6	4	6	0.0348848	0.0182243	0	1.64886	1.94029	1.74485	0.0172243	0.0381611	0	0.126498	0.0861983	0.123961	y	y	y	0	0	0	155	147	154	0
chr1	231424372	231425787	LTR12C	0	0	0	2	0	0	0	0	0	0.037658	0	0	0	1	0	16	17	12	1	2	0	2	0	0	0	0.0199244	0	0.306838	0.321982	0.222247	0.0188311	0.0417211	0	0.0460997	0	0	y		y	0	0	0	69	63	58	0
chr1	231565669	231567085	LTR12C	0	1	0	9	4	1	0	0.00940342	0	0.169341	0.0752743	0.0165707	0	3	0	44	31	34	8	8	11	13	4	9	0	0.059731	0	0.843207	0.586728	0.629256	0.150542	0.166766	0.215753	0.299436	0.0941728	0.203145			y	1	1	0	14	9	25	0.0274437
chr1	235303418	235305294	LTR12C	0	2	0	4	3	3	0	0.0141953	0	0.0568081	0.0426126	0.0375225	1	1	1	57	53	56	4	0	5	4	4	5	0.0143835	0.0150283	0.0136875	0.824493	0.75715	0.782288	0.0568145	0	0.0740225	0.0695427	0.0710814	0.085185	y		y	5	2	0	81	66	56	0.103572
chr1	240925607	240926995	LTR12C	0	0	0	1	1	1	0	0	0	0.0191953	0.0191982	0.016905	0	0	1	56	37	44	0	0	0	10	9	10	0	0	0.0184999	1.09482	0.714416	0.830759	0	0	0	0.234982	0.216163	0.230269	y		y	0	0	0	101	82	112	0
chr10	26044745	26045949	LTR12C	0	0	0	1	1	1	0	0	0	0.0221287	0.0221321	0.0194884	0	0	0	18	19	18	0	1	0	3	3	3	0	0	0	0.405687	0.422927	0.391794	0	0.0245163	0	0.0812679	0.0830661	0.079638		y	y	0	0	0	55	49	61	0
chr10	29184678	29186270	LTR12C	0	0	0	2	1	0	0	0	0	0.0334711	0.0167381	0	0	0	0	25	27	24	1	1	0	2	1	0	0	0	0	0.42613	0.454527	0.395075	0.0167374	0.0185412	0	0.0409743	0.0209404	0	y		y	0	0	0	204	179	167	0
chr10	29654940	29656605	LTR12C	0	0	0	0	0	0	0	0	0	0	0	0	0	0	0	13	10	6	0	0	0	2	2	0	0	0	0	0.211872	0.160962	0.0944384	0	0	0	0.0391778	0.0400447	0	y		y	0	0	0	226	229	196	0
chr10	33337968	33339616	LTR12C	0	0	0	3	7	2	0	0	0	0.0485006	0.113185	0.0284758	0	0	0	21	13	20	0	0	0	2	2	1	0	0	0	0.345786	0.21141	0.318042	0	0	0	0.0395819	0.0404577	0.0193941			y	0	1	1	393	392	391	0
chr10	46096025	46097385	LTR12C	0	0	0	0	0	0	0	0	0	0	0	0	0	0	0	9	8	4	0	0	0	0	0	0	0	0	0	0.179576	0.157648	0.0770784	0	0	0	0	0	0	y		y	0	0	0	34	33	36	0
chr10	64039952	64041562	LTR12C	0	0	0	0	2	7	0	0	0	0	0.033102	0.102018	0	0	1	15	10	14	1	0	1	1	2	1	0	0	0.0159489	0.252819	0.166461	0.227884	0.0165503	0	0.0172505	0.0202581	0.0414126	0.0198518	y		y	0	0	1	271	238	323	0
chr10	67188249	67189739	LTR12C	0	0	1	0	1	0	0	0	0.0142495	0	0.017884	0	0	0	0	172	146	150	0	1	0	13	15	16	0	0	0	3.13247	2.62606	2.63825	0	0.0198105	0	0.284565	0.335609	0.34321	y	y	y	1	0	0	1043	1003	930	0.0260807
chr10	74060186	74061778	LTR12C	14	29	16	21	14	12	0.21973	0.242551	0.213384	0.351447	0.234334	0.176865	1	3	4	208	188	219	7	7	5	6	4	3	0.0169494	0.0531275	0.0645171	3.5454	3.16485	3.60506	0.117162	0.129789	0.0872275	0.122923	0.0837618	0.0602288	y	y	y	2	4	3	187	194	222	0.0488194
chr10	74085530	74086936	LTR12C	3	5	4	3	6	2	0.0533139	0.0473515	0.0604031	0.0568485	0.113714	0.0333771	0	0	0	77	74	88	1	1	1	3	2	1	0	0	0	1.48611	1.41054	1.64025	0.0189516	0.0209941	0.0197534	0.0695921	0.0474213	0.0227321	y	y	y	2	2	0	118	105	111	0.0552778
chr10	83023548	83025236	LTR12C	0	0	0	3	1	1	0	0	0	0.0473513	0.0157862	0.0139005	0	0	0	14	23	16	2	3	1	1	0	0	0	0	0	0.225061	0.365169	0.248404	0.0315711	0.0524603	0.0164533	0.019322	0	0	y		y	0	0	0	49	49	59	0
chr10	108686883	108688416	LTR12C	1	2	0	1	4	2	0.016299	0.0173715	0	0.0173797	0.0695293	0.030612	1	1	0	126	110	111	0	0	2	1	0	4	0.0176017	0.0183907	0	2.23035	1.92304	1.89755	0	0	0.0362339	0.0212756	0	0.0833957	y	y	y	0	0	1	184	195	157	0
chr10	114129885	114131339	LTR12C	0	0	0	0	0	0	0	0	0	0	0	0	0	0	0	25	23	26	0	0	0	0	0	1	0	0	0	0.466574	0.423938	0.46862	0	0	0	0	0	0.0219817	y		y	0	0	0	27	39	32	0
chr10	114131339	114132428	LTR12C	0	0	0	0	0	1	0	0	0	0	0	0.0215464	0	0	0	21	19	21	0	1	0	1	1	2	0	0	0	0.523283	0.467589	0.505363	0	0.0271053	0	0.02995	0.0306127	0.0586986	y		y	0	1	0	24	19	11	0
chr10	120518647	120520225	LTR12C	4	1	0	4	0	5	0.063337	0.00843805	0	0.0675362	0	0.0743475	2	2	2	20	21	17	1	2	3	6	8	4	0.0341995	0.0357326	0.0325447	0.343928	0.356657	0.282328	0.0168859	0.0374115	0.0528009	0.124013	0.16901	0.0810175			y	0	0	0	64	66	62	0
chr10	122683153	122684479	LTR12C	0	0	0	1	0	0	0	0	0	0.0200928	0	0	1	0	0	11	10	7	1	1	0	2	0	1	0.0203495	0	0	0.22511	0.202113	0.138346	0.020095	0.0222607	0	0.0491938	0	0.0241036	y		y	0	0	0	35	27	25	0
chr10	122793590	122795421	LTR12C	0	1	0	3	3	3	0	0.00727211	0	0.0436532	0.0436599	0.0384447	0	1	2	46	42	42	0	0	0	1	5	1	0	0.0153976	0.0280478	0.681733	0.614752	0.601136	0	0	0	0.017813	0.0910354	0.0174557	y		y	0	0	0	82	69	74	0
chr10	123141501	123142879	LTR12C	0	0	0	1	0	0	0	0	0	0.0193346	0	0	0	0	1	5	10	13	0	0	0	0	1	0	0	0	0.0186341	0.0984613	0.194487	0.247233	0	0	0	0	0.0241924	0	y		y	0	0	0	31	32	41	0
chr10	130868277	130870180	LTR12C	1	0	0	0	0	0	0.01313	0	0	0	0	0	0	1	0	24	25	24	0	0	0	2	0	0	0	0.014815	0	0.342229	0.352079	0.33051	0	0	0	0.034278	0	0	y		y	0	0	0	339	332	347	0
chr10	134613690	134615005	LTR12C	0	0	0	15	4	10	0	0	0	0.303913	0.0810558	0.178434	0	0	0	26	44	37	0	0	0	1	4	2	0	0	0	0.536528	0.896738	0.737374	0	0	0	0.0248027	0.101406	0.0486105	y		y	0	0	0	60	66	43	0
chr11	5165460	5166849	LTR12C	1	0	0	1	2	2	0.0179888	0	0	0.0191814	0.0383687	0.0337856	1	0	0	65	52	57	0	1	0	4	1	3	0.0194265	0	0	1.26986	1.00332	1.07544	0	0.021251	0	0.0939252	0.0240008	0.0690311	y		y	0	0	0	169	154	137	0
chr11	5314489	5316184	LTR12C	1	0	0	1	0	1	0.0147413	0	0	0.0157186	0	0.0138431	0	1	1	48	58	48	2	2	0	2	2	1	0	0.016633	0.0151491	0.768452	0.917058	0.742136	0.0314407	0.0348291	0	0.0384844	0.0393359	0.0188563	y		y	0	1	0	274	296	308	0
chr11	14612431	14613816	LTR12C	0	0	1	6	6	3	0	0	0.0153297	0.115421	0.115439	0.0508247	0	1	0	35	38	17	1	0	0	1	0	0	0	0.020356	0	0.685746	0.735313	0.32167	0.019239	0	0	0.0235491	0	0	y		y	0	0	2	164	169	148	0
chr11	23904145	23905543	LTR12C	1	1	0	6	5	3	0.017873	0.00952449	0	0.114348	0.0953043	0.0503521	1	0	0	26	36	30	2	2	1	7	8	7	0.0193014	0	0	0.504674	0.690135	0.562375	0.0381202	0.0422284	0.0198664	0.163311	0.190771	0.160036			y	1	1	0	125	133	117	0.0277971
chr11	23955474	23956835	LTR12C	0	0	0	2	2	2	0	0	0	0.0391521	0.0391581	0.0344806	0	1	0	156	166	139	0	1	0	12	11	8	0	0.0207149	0	3.11037	3.2688	2.67651	0	0.0216882	0	0.287572	0.269441	0.18787	y		y	0	0	0	442	429	408	0
chr11	23962896	23964385	LTR12C	0	1	0	3	2	1	0	0.0089424	0	0.0536797	0.0357919	0.0157583	0	1	0	81	89	97	0	2	1	7	4	9	0	0.0189342	0	1.47617	1.60189	1.70722	0	0.0396476	0.0186523	0.15333	0.0895559	0.193185	y	y	y	0	0	0	252	269	259	0
chr11	28912105	28913521	LTR12C	1	0	0	4	1	1	0.0176458	0	0	0.0752628	0.0188186	0.0165707	1	2	0	69	76	61	0	2	0	1	2	0	0.0190561	0.0398206	0	1.3223	1.43843	1.12896	0	0.0416916	0	0.0230336	0.0470864	0				0	0	0	15	18	11	0
chr11	34011463	34013122	LTR12C	0	0	0	3	2	2	0	0	0	0.0481791	0.0321243	0.028287	0	0	0	7	9	9	1	0	2	2	1	1	0	0	0	0.114498	0.14539	0.14217	0.0160615	0	0.0334819	0.0393195	0.0200947	0.0192655	y		y	0	1	0	34	31	18	0
chr11	42895285	42896945	LTR12C	1	1	0	0	3	1	0.0150521	0.00802123	0	0	0.0481574	0.014135	0	0	0	244	270	252	4	2	0	7	15	15	0	0	0	3.98866	4.35908	3.97836	0.0642072	0.0355634	0	0.137535	0.30124	0.288808	y	y	y	0	0	0	493	510	501	0
chr11	42902750	42904470	LTR12C	2	9	6	11	8	14	0.029054	0.0696728	0.074064	0.170391	0.12394	0.190987	3	2	8	2369	2532	2397	10	11	9	88	80	102	0.0470641	0.0327826	0.119432	37.375	39.4524	36.5217	0.154919	0.188776	0.145325	1.6687	1.55057	1.89539	y		y	1	2	3	5842	5989	5785	0.0225932
chr11	50142259	50143837	LTR12C	0	1	1	1	0	2	0	0.00843805	0.0134548	0.016884	0	0.029739	1	0	1	278	298	314	5	3	3	24	17	27	0.0170997	0	0.0162724	4.7806	5.06114	5.21476	0.0844296	0.0561172	0.0528009	0.496053	0.359146	0.546868	y	y	y	1	0	0	1903	1862	1734	0.0246263
chr11	67386323	67387896	LTR12C	9	5	4	142	131	152	0.142961	0.0423243	0.0539903	2.40515	2.21918	2.26735	7	10	9	1069	1033	1021	51	43	39	133	107	116	0.120079	0.179231	0.146917	18.4414	17.5999	17.0102	0.86392	0.806903	0.688593	2.7577	2.26769	2.35698	y	y	y	73	106	92	4824	4682	4853	1.80343
chr11	67393756	67393868	LTR12C	0	0	0	5	2	7	0	0	0	1.18942	0.475841	1.4665	0	0	1	69	79	59	2	4	6	7	8	10	0	0	0.229266	16.7177	18.9037	13.8053	0.475821	1.0542	1.48785	2.03847	2.38123	2.8537	y		y	9	6	5	449	406	391	3.1227
chr11	67393865	67394513	LTR12C	2	2	2	81	90	78	0.0771186	0.0410964	0.0655299	3.33038	3.70099	2.82438	1	1	4	578	573	612	34	32	29	77	71	85	0.041641	0.0435077	0.158505	24.2046	23.6984	24.7507	1.39809	1.45766	1.24294	3.87561	3.65268	4.19247	y		y	58	69	55	3684	3951	3719	3.47823
chr11	74809068	74810547	LTR12C	0	1	0	3	9	7	0	0.00900287	0	0.0540426	0.162153	0.111054	0	0	0	19	23	28	1	4	3	1	5	2	0	0	0	0.348602	0.416772	0.496137	0.0180162	0.0798314	0.0563352	0.0220524	0.112702	0.0432203			y	1	1	2	127	116	104	0.0262747
chr11	76318969	76320638	LTR12C	3	2	2	29	28	35	0.0449127	0.0159559	0.0254424	0.46294	0.447045	0.492057	1	0	0	58	69	64	8	9	3	14	14	15	0.0161674	0	0	0.943011	1.10798	1.00493	0.127722	0.159172	0.049922	0.273587	0.279641	0.28725	y		y	4	4	2	400	448	448	0.0931343
chr11	82212017	82213576	LTR12C	0	2	0	6	3	3	0	0.0170818	0	0.102539	0.0512773	0.0451522	0	0	1	104	78	99	0	1	1	6	2	2	0	0	0.0164707	1.81022	1.34087	1.66418	0	0.0189337	0.0178148	0.125525	0.0427674	0.0410024	y		y	0	2	1	149	159	179	0
chr11	86143620	86145128	LTR12C	0	1	0	0	0	0	0	0.00882973	0	0	0	0	0	0	0	5	9	8	0	0	0	0	0	0	0	0	0	0.0899733	0.159948	0.139027	0	0	0	0	0	0	y		y	0	0	0	25	23	23	0
chr11	91001741	91003242	LTR12C	1	0	1	0	0	1	0.0166465	0	0.014145	0	0	0.0156323	2	0	0	146	146	166	2	1	1	8	3	9	0.0359539	0	0	2.63947	2.60682	2.89827	0.0355043	0.0196653	0.0185032	0.173834	0.0666299	0.191641	y	y	y	0	0	0	283	249	251	0
chr11	96947416	96948983	LTR12C	1	0	0	0	1	0	0.0159454	0	0	0	0.0170052	0	0	0	0	21	24	24	0	0	0	2	2	0	0	0	0	0.36366	0.41047	0.401378	0	0	0	0.041628	0.042549	0	y		y	0	0	0	56	77	49	0
chr11	101100834	101102622	LTR12C	2	2	0	1	0	2	0.027949	0.014894	0	0.014901	0	0.0262462	0	0	0	14	28	27	6	4	3	12	5	16	0	0	0	0.212474	0.419691	0.395738	0.0894161	0.066035	0.0465994	0.218896	0.0932248	0.286008	y		y	0	0	0	78	86	85	0
chr11	101110936	101112536	LTR12C	0	0	0	2	0	1	0	0	0	0.0333038	0	0.014665	0	0	0	14	10	9	2	1	1	1	4	2	0	0	0	0.23744	0.167502	0.147412	0.0333075	0.0184485	0.0173583	0.0203847	0.0833429	0.0399518			y	0	0	0	31	20	23	0
chr11	104292033	104293723	LTR12C	0	0	0	0	0	0	0	0	0	0	0	0	0	0	0	9	16	11	0	1	0	3	1	2	0	0	0	0.144511	0.25373	0.170576	0	0.0174661	0	0.0578974	0.0197261	0.0378241	y		y	0	0	0	89	60	88	0
chr11	124959208	124960750	LTR12C	3	5	7	18	13	13	0.0486117	0.0431752	0.0963825	0.311008	0.224651	0.197816	9	4	10	411	369	364	18	12	16	40	32	29	0.157491	0.0731336	0.166523	7.23273	6.41329	6.18627	0.311043	0.229709	0.288179	0.846057	0.691822	0.60109	y	y	y	2	0	0	234	250	258	0.0504024
chr11	125573655	125575162	LTR12C	0	0	0	5	4	3	0	0	0	0.0883975	0.0707289	0.0467102	1	1	0	58	71	54	0	2	2	1	5	2	0.0179054	0.018708	0	1.04438	1.26265	0.939058	0	0.0391741	0.036859	0.0216427	0.110608	0.0424173	y		y	0	1	0	99	119	116	0
chr11	129891384	129892746	LTR12C	0	0	0	5	5	3	0	0	0	0.0978084	0.0978234	0.051683	0	0	0	25	17	20	0	0	0	0	1	0	0	0	0	0.49809	0.334511	0.384826	0	0	0	0	0.0244766	0	y		y	0	0	1	116	94	117	0
chr12	6251179	6252562	LTR12C	2	0	0	27	20	27	0.0361337	0	0	0.520146	0.385352	0.458084	0	1	0	9	7	9	2	4	1	2	1	3	0	0.0203854	0	0.17659	0.135648	0.170542	0.0385336	0.0853728	0.0200819	0.0471663	0.024105	0.0693306			y	0	2	1	49	58	57	0
chr12	6268462	6269856	LTR12C	1	2	0	12	10	7	0.0179243	0.0191036	0	0.229352	0.191156	0.117825	0	1	0	10	11	9	1	0	0	0	1	0	0	0.0202245	0	0.194662	0.21148	0.169197	0.0191148	0	0	0	0.0239148	0	y		y	0	1	0	26	44	30	0
chr12	6817288	6818649	LTR12C	2	5	5	22	19	30	0.0367178	0.0489171	0.0780003	0.430673	0.372002	0.51721	4	0	0	26	24	22	0	2	0	3	1	5	0.0793046	0	0	0.518394	0.472598	0.42362	0	0.0433764	0	0.0718931	0.0244946	0.117419	y		y	2	0	1	53	59	71	0.0571055
chr12	6825018	6826463	LTR12C	5	8	1	57	54	57	0.0864582	0.0737176	0.0146932	1.05097	0.995808	0.925573	3	3	1	78	91	71	11	6	8	9	16	15	0.0560209	0.0585322	0.0177701	1.46478	1.68777	1.28766	0.202841	0.122565	0.153762	0.203142	0.369131	0.331779		y	y	1	1	1	126	150	115	0.0268929
chr12	7144546	7146083	LTR12C	0	3	1	20	15	14	0	0.0259894	0.0138137	0.346689	0.260056	0.213726	1	0	1	20	14	16	1	3	1	4	2	7	0.0175559	0	0.0167064	0.353103	0.244114	0.272808	0.0173364	0.0576141	0.0180698	0.084881	0.0433795	0.145563			y	0	1	0	48	57	43	0
chr12	8939678	8941264	LTR12C	1	2	0	0	0	2	0.0157544	0.016791	0	0	0	0.029589	0	0	0	37	28	37	0	0	0	0	1	2	0	0	0	0.633058	0.473144	0.611379	0	0	0	0	0.0210197	0.0403044	y	y	y	0	2	1	323	341	312	0
chr12	8947138	8948723	LTR12C	0	0	0	2	5	2	0	0	0	0.0336189	0.0840602	0.0296077	0	0	0	94	85	97	0	0	1	0	5	3	0	0	0	1.60932	1.43724	1.60381	0	0	0.0175226	0	0.105165	0.0604948	y		y	0	0	0	1136	1086	1108	0
chr12	14472845	14474462	LTR12C	0	0	0	0	0	0	0	0	0	0	0	0	0	0	0	22	15	14	0	0	0	0	0	2	0	0	0	0.369197	0.248611	0.226898	0	0	0	0	0	0.0395317	y		y	0	1	0	179	156	166	0
chr12	16210132	16211556	LTR12C	1	0	0	3	3	0	0.0175467	0	0	0.0561299	0.0561385	0	0	0	1	44	44	41	1	1	1	14	8	13	0	0	0.0180322	0.83847	0.828097	0.754546	0.0187121	0.0207287	0.0195037	0.320658	0.187288	0.291782	y	y	y	0	0	1	426	360	419	0
chr12	20267180	20268727	LTR12C	0	2	0	0	0	4	0	0.0172143	0	0	0	0.0606699	0	1	0	13	9	11	1	1	1	2	1	4	0	0.0182243	0	0.228033	0.155916	0.186343	0.0172243	0.0190806	0.017953	0.0421661	0.0215496	0.082641	y		y	0	0	0	49	38	31	0
chr12	20929534	20930910	LTR12C	1	1	2	1	0	2	0.0181587	0.00967677	0.03086	0.0193627	0	0.0341048	0	1	0	67	77	62	4	2	4	8	2	1	0	0.0204891	0	1.3213	1.49972	1.18082	0.0774593	0.0429036	0.0807362	0.189625	0.0484552	0.0232278				0	1	0	429	464	437	0
chr12	20935850	20937279	LTR12C	0	0	2	0	0	0	0	0	0.0297154	0	0	0	0	0	1	59	57	54	6	0	3	1	6	4	0	0	0.0179691	1.12038	1.06901	0.990315	0.11188	0	0.0583063	0.022824	0.139974	0.0894651			y	1	1	0	327	294	305	0.027194
chr12	21814281	21815665	LTR12C	0	0	0	4	6	6	0	0	0	0.0770029	0.115522	0.101723	0	0	0	77	70	70	1	0	1	0	1	0	0	0	0	1.50973	1.3555	1.32548	0.0192529	0	0.0200674	0	0.0240876	0	y	y	y	0	0	0	179	190	128	0
chr12	29409395	29410823	LTR12C	1	2	0	0	1	3	0.0174975	0.0186488	0	0	0.0186604	0.0492943	1	1	1	6	9	10	2	0	1	1	5	0	0.0188959	0.019743	0.0179816	0.114017	0.168909	0.18352	0.0373193	0	0.0194491	0.02284	0.116727	0	y		y	0	0	0	36	42	33	0
chr12	29538294	29539738	LTR12C	0	0	0	0	0	2	0	0	0	0	0	0.0324987	0	0	0	28	48	51	0	0	0	8	13	11	0	0	0	0.526182	0.890867	0.925582	0	0	0	0.180695	0.300127	0.243473	y	y	y	0	0	0	777	764	673	0
chr12	30311041	30311266	LTR12C	0	0	1	2	0	0	0	0	0.0943631	0.236827	0	0	0	0	0	8	17	11	0	0	0	1	3	0	0	0	0	0.964834	2.02491	1.28121	0	0	0	0.144958	0.444496	0			y	0	0	0	92	71	76	0
chr12	32678424	32679852	LTR12C	3	1	0	6	3	2	0.0524925	0.0093244	0	0.111945	0.0559813	0.0328629	1	0	1	31	44	33	1	1	1	5	8	2	0.0188959	0	0.0179816	0.589086	0.825778	0.605616	0.0186597	0.0206706	0.0194491	0.1142	0.186763	0.0447639	y		y	0	0	0	78	58	61	0
chr12	38835570	38837155	LTR12C	0	0	0	0	0	0	0	0	0	0	0	0	0	0	0	14	22	16	0	0	0	1	0	0	0	0	0	0.239687	0.371991	0.264547	0	0	0	0.0205776	0	0	y		y	0	0	0	106	111	104	0
chr12	46411619	46413101	LTR12C	0	0	0	0	0	0	0	0	0	0	0	0	0	0	0	49	39	27	0	0	0	1	0	1	0	0	0	0.897207	0.70527	0.477449	0	0	0	0.0220078	0	0.0215664	y	y	y	0	0	0	191	183	166	0
chr12	47726984	47728524	LTR12C	0	1	0	1	0	0	0	0.00864626	0	0.0173007	0	0	0	0	0	45	39	44	0	0	0	3	1	1	0	0	0	0.792933	0.678707	0.748762	0	0	0	0.0635367	0.0216475	0.0207542	y		y	0	0	0	162	147	143	0
chr12	72578636	72580384	LTR12C	0	1	0	0	2	0	0	0.00761741	0	0	0.0304887	0	0	1	1	328	321	323	2	0	0	60	57	59	0	0.0161287	0.0146898	5.09187	4.92155	4.84254	0.0304874	0	0	1.11953	1.08708	1.07879	y	y	y	0	2	0	1041	908	998	0
chr12	84088852	84090630	LTR12C	1	0	0	0	2	0	0.0140531	0	0	0	0.0299742	0	0	0	0	18	14	18	0	0	0	0	0	0	0	0	0	0.274717	0.211026	0.265309	0	0	0	0	0	0			y	0	0	0	41	39	44	0
chr12	87724313	87724561	LTR12C	0	0	0	0	0	0	0	0	0	0	0	0	0	0	0	18	24	24	0	0	0	0	4	0	0	0	0	1.96954	2.59357	2.53613	0	0	0	0	0.537696	0				0	0	0	61	55	47	0
chr12	96502499	96504106	LTR12C	0	0	1	12	11	10	0	0	0.013212	0.198952	0.182401	0.146012	0	0	1	94	106	95	4	1	2	4	1	3	0	0	0.0159787	1.58729	1.76778	1.54924	0.0663248	0.0183682	0.0345653	0.0811836	0.020745	0.0596666	y	y	y	0	0	0	60	71	62	0
chr12	100823896	100825322	LTR12C	0	0	0	0	0	4	0	0	0	0	0	0.0658179	1	0	2	56	58	61	0	0	0	2	0	4	0.0189224	0	0.0360137	1.06565	1.09005	1.12104	0	0	0	0.0457441	0	0.0896533	y	y	y	0	2	0	295	311	293	0
chr12	100952976	100954478	LTR12C	0	1	0	3	0	1	0	0.00886501	0	0.0532151	0	0.0156219	1	0	1	102	85	83	2	0	0	3	2	4	0.017965	0	0.0170957	1.84279	1.51666	1.44817	0.0354807	0	0	0.0651442	0.0443904	0.0851169	y		y	0	0	0	154	136	142	0
chr12	105298305	105299856	LTR12C	1	1	1	5	3	3	0.0161099	0.00858494	0.013689	0.0858898	0.0515418	0.0453851	2	1	2	10	7	10	3	4	2	1	1	3	0.0347948	0.0181773	0.0331113	0.174958	0.120955	0.168966	0.0515396	0.0761255	0.0358133	0.0210287	0.021494	0.0618209	y		y	1	0	2	73	51	45	0.025055
chr12	119034021	119035545	LTR12C	0	0	0	1	1	1	0	0	0	0.0174823	0.017485	0.0153964	0	2	0	26	22	29	0	1	1	4	0	0	0	0.0369987	0	0.462949	0.38688	0.498683	0	0.0193685	0.0182239	0.085605	0	0	y		y	0	0	0	16	19	15	0
chr12	121812085	121813616	LTR12C	0	0	0	1	6	6	0	0	0	0.0174024	0.10443	0.0919559	0	0	0	14	22	19	2	0	0	2	1	0	0	0	0	0.248141	0.385111	0.32523	0.0348086	0	0	0.0426068	0.0217748	0		y	y	0	0	0	11	15	13	0
chr12	123897794	123899225	LTR12C	9	7	4	2	10	10	0.157147	0.0651339	0.0593478	0.0372369	0.186213	0.16397	5	3	5	15	20	14	7	6	7	7	7	10	0.0942816	0.0591049	0.0897198	0.284444	0.374567	0.256389	0.130344	0.123764	0.135858	0.159545	0.163075	0.22335	y		y	4	2	1	44	31	37	0.108624
chr12	124431309	124432652	LTR12C	0	1	0	3	5	3	0	0.00991455	0	0.0595153	0.0992074	0.0524142	2	1	1	20	19	20	0	1	2	3	3	2	0.0401838	0.0209926	0.0191197	0.404109	0.379155	0.39027	0	0.0219789	0.04136	0.0728567	0.0744688	0.047597	y		y	0	0	0	63	72	61	0
chr12	127051432	127053028	LTR12C	0	1	1	1	0	1	0	0.00834288	0.0133031	0.0166936	0	0.0147018	0	0	0	31	26	17	1	1	2	0	2	3	0	0	0	0.527077	0.436595	0.279144	0.0166955	0.0184948	0.0348036	0	0.0417759	0.0600778				0	0	0	9	6	9	0
chr12	130506414	130507963	LTR12C	0	1	0	1	0	1	0	0.00859602	0	0.0172001	0	0.0151479	1	0	0	14	14	15	0	0	1	2	0	1	0.0174199	0	0	0.245257	0.242223	0.253777	0	0	0.0179298	0.0421117	0	0.0206336	y		y	0	0	0	22	20	24	0
chr12	131712173	131713857	LTR12C	2	0	0	2	2	4	0.0296751	0	0	0.0316425	0.0316474	0.0557342	0	0	1	157	135	136	2	0	0	6	3	3	0	0	0.0152481	2.5299	2.14848	2.11645	0.0316461	0	0	0.116207	0.0593893	0.0569384	y		y	0	0	0	326	316	330	0
chr12	133515156	133516701	LTR12C	0	0	0	0	1	0	0	0	0	0	0.0172473	0	0	0	0	22	17	15	1	2	3	2	1	3	0	0	0	0.386402	0.294889	0.254434	0.0172466	0.0382105	0.0539286	0.0422207	0.0215775	0.062061	y			2	0	1	32	29	41	0.0503046
chr13	28321305	28323016	LTR12C	0	0	0	1	0	0	0	0	0	0.0155716	0	0	0	0	0	9	9	14	0	0	0	0	1	1	0	0	0	0.142737	0.140971	0.214432	0	0	0	0	0.019484	0.01868	y		y	0	0	0	105	88	110	0
chr13	32181867	32183528	LTR12C	0	0	0	0	2	5	0	0	0	0	0.0320856	0.0706324	0	0	0	72	49	59	0	0	0	2	2	2	0	0	0	1.17627	0.790615	0.930881	0	0	0	0.0392721	0.0401411	0.0384845	y		y	0	0	0	590	534	557	0
chr13	33931933	33933665	LTR12C	0	0	0	1	1	0	0	0	0	0.0153828	0.0153852	0	0	0	0	12	12	12	0	1	0	1	1	0	0	0	0	0.188009	0.185683	0.18157	0	0.0170425	0	0.0188311	0.0192478	0	y		y	0	0	0	6	4	4	0
chr13	42471697	42473280	LTR12C	8	7	5	8	7	16	0.126274	0.0588798	0.0670615	0.134646	0.117833	0.237161	7	9	14	40	41	55	10	5	7	7	13	14	0.11932	0.160289	0.227094	0.685684	0.694131	0.910528	0.168326	0.0932333	0.122813	0.144225	0.273773	0.282666	y		y	4	2	1	127	132	116	0.098194
chr13	50970547	50971969	LTR12C	3	2	2	5	3	3	0.052714	0.0187275	0.0298617	0.0936815	0.0562175	0.0495023	0	2	6	109	137	130	5	3	6	5	3	4	0	0.0396526	0.108345	2.08004	2.58202	2.39583	0.0936919	0.0622735	0.117187	0.114682	0.0703316	0.0899055	y	y	y	0	0	0	213	187	186	0
chr13	55373264	55374370	LTR12C	0	0	0	0	0	0	0	0	0	0	0	0	0	0	0	41	35	37	0	0	0	1	1	1	0	0	0	1.00594	0.848109	0.876715	0	0	0	0.0294896	0.0301421	0.0288982			y	0	0	0	11	19	17	0
chr13	55402530	55404200	LTR12C	0	0	0	0	0	0	0	0	0	0	0	0	1	0	2	111	136	148	0	0	1	1	2	2	0.0161577	0	0.0307519	1.80365	2.18253	2.32251	0	0	0.0166307	0.0195302	0.0399248	0.0382771	y	y	y	1	2	0	212	198	173	0.0232696
chr13	59288034	59289474	LTR12C	1	0	0	1	3	4	0.0173517	0	0	0.0185021	0.0555148	0.065178	0	0	0	30	28	23	1	0	0	5	4	4	0	0	0	0.565332	0.521116	0.418579	0.0185042	0	0	0.113248	0.0926033	0.0887817	y	y	y	0	0	0	87	117	96	0
chr13	59347354	59348561	LTR12C	0	0	0	1	1	0	0	0	0	0.0220737	0.0220771	0	0	0	0	23	14	25	0	0	0	2	4	2	0	0	0	0.517089	0.310856	0.542806	0	0	0	0.0540439	0.110479	0.0529601	y	y	y	0	1	0	153	159	150	0
chr13	62953176	62954584	LTR12C	0	2	0	8	6	5	0	0.0189137	0	0.151381	0.113553	0.0833241	1	0	0	12	8	8	0	1	1	0	0	3	0.0191643	0	0	0.231272	0.152274	0.148901	0	0.0209642	0.0197253	0	0	0.0680996	y		y	0	1	0	24	41	24	0
chr13	80929497	80930905	LTR12C	1	0	0	3	7	4	0.017746	0	0	0.0567678	0.132478	0.0666593	0	0	0	14	8	11	0	0	1	0	1	0	0	0	0	0.269818	0.152274	0.20474	0	0	0.0197253	0	0.023677	0	y		y	8	13	9	246	280	265	0.220797
chr13	81913926	81915470	LTR12C	0	0	1	4	0	2	0	0	0.0137511	0.0690234	0	0.0303939	0	0	0	16	21	16	0	0	0	11	10	8	0	0	0	0.281201	0.364511	0.271572	0	0	0	0.232364	0.215914	0.165603	y	y	y	0	0	0	387	308	349	0
chr13	88943891	88945338	LTR12C	0	0	0	0	0	0	0	0	0	0	0	0	0	0	1	42	36	31	0	0	0	5	4	2	0	0	0.0177455	0.787636	0.666765	0.561442	0	0	0	0.1127	0.0921553	0.0441761	y		y	2	0	0	108	124	93	0.0537115
chr13	90535199	90536642	LTR12C	1	0	0	1	0	0	0.0173156	0	0	0.0184636	0	0	0	0	1	19	23	17	0	0	0	1	0	1	0	0	0.0177947	0.357299	0.427169	0.308741	0	0	0	0.0226026	0	0.0221493	y		y	0	0	0	1	0	2	0
chr13	91146890	91148492	LTR12C	0	0	0	3	0	1	0	0	0	0.0498933	0	0.0146467	0	0	0	58	50	38	1	0	0	0	0	0	0	0	0	0.98245	0.836462	0.621631	0.016633	0	0	0	0	0	y	y	y	0	0	0	515	476	464	0
chr13	94105737	94107603	LTR12C	0	1	0	1	0	0	0	0.00713571	0	0.0142781	0	0	1	0	0	12	19	11	0	0	0	0	0	0	0.0144606	0	0	0.174508	0.272886	0.154487	0	0	0	0	0	0	y		y	1	0	0	41	48	56	0.0208254
chr13	100729583	100731015	LTR12C	0	1	1	0	0	0	0	0.00929835	0.0148266	0	0	0	0	0	0	23	29	28	0	1	0	5	6	4	0	0	0	0.435843	0.542742	0.512421	0	0.0206129	0	0.113881	0.139681	0.0892777	y	y	y	0	0	0	152	144	142	0
chr13	100875479	100876855	LTR12C	0	0	0	0	2	0	0	0	0	0	0.0387312	0	0	0	0	11	11	9	0	0	0	0	1	0	0	0	0	0.21693	0.214246	0.17141	0	0	0	0	0.0242276	0	y		y	0	0	0	49	48	44	0
chr13	101627865	101629394	LTR12C	0	0	0	3	3	1	0	0	0	0.0522754	0.0522834	0.015346	0	0	0	23	14	15	0	0	0	0	2	0	0	0	0	0.408193	0.245391	0.257096	0	0	0	0	0.0436065	0			y	0	0	0	84	71	69	0
chr13	111473322	111474869	LTR12C	1	1	3	33	36	33	0.0161515	0.00860714	0.0411733	0.568338	0.6201	0.500527	1	2	0	39	28	33	7	3	4	7	6	8	0.0174424	0.0364486	0	0.684099	0.485072	0.55903	0.12057	0.0572417	0.0718119	0.147582	0.129297	0.165282			y	6	5	3	108	71	83	0.150719
chr13	111735384	111736784	LTR12C	1	1	2	28	19	19	0.0178475	0.00951088	0.030331	0.53286	0.361639	0.318441	0	2	0	8	20	13	1	1	1	0	1	1	0	0.0402757	0	0.155063	0.382861	0.243348	0.0190329	0.021084	0.019838	0	0.0238123	0.0228296			y	1	1	0	38	37	34	0.0277573
chr13	112875848	112877237	LTR12C	0	1	0	4	2	6	0	0.0095862	0	0.0767257	0.0383687	0.101357	0	0	0	11	6	8	1	0	0	0	1	1	0	0	0	0.214899	0.115768	0.150938	0.0191836	0	0	0	0.0240008	0.0230104				0	1	0	8	13	10	0
chr14	24053108	24054656	LTR12C	3	10	7	51	42	63	0.0484233	0.0860157	0.0960089	0.877774	0.722983	0.954933	7	5	4	67	45	45	81	54	74	238	230	261	0.122018	0.0910627	0.0663509	1.17449	0.779077	0.761822	1.39427	1.02969	1.32766	5.01453	4.9532	5.38884			y	1	2	3	73	94	100	0.0251035
chr14	44853762	44855160	LTR12C	0	0	0	3	1	1	0	0	0	0.0571739	0.0190609	0.016784	0	0	0	23	21	18	1	0	0	0	1	2	0	0	0	0.446443	0.402579	0.337425	0.0190601	0	0	0	0.0238463	0.0457245	y		y	0	0	0	110	134	116	0
chr14	45549456	45550877	LTR12C	0	0	0	1	2	1	0	0	0	0.0187495	0.0375047	0.0165124	0	1	2	31	30	40	2	0	0	3	0	2	0	0.0198403	0.0361405	0.591988	0.565804	0.737696	0.0375032	0	0	0.0688575	0	0.0449844	y		y	0	0	0	107	101	97	0
chr14	52588776	52590207	LTR12C	0	0	0	1	2	3	0	0	0	0.0186185	0.0372426	0.0491909	0	0	0	20	26	25	0	0	0	3	1	1	0	0	0	0.379258	0.486937	0.457838	0	0	0	0.0683763	0.0232964	0.022335	y		y	0	0	0	64	51	44	0
chr14	54909586	54911168	LTR12C	0	0	0	5	1	4	0	0	0	0.0842067	0.0168439	0.0593276	0	1	0	18	19	27	2	0	0	1	0	1	0	0.0178211	0	0.308753	0.321874	0.447269	0.0336865	0	0	0.0206166	0	0.0202032	y		y	0	0	0	102	92	89	0
chr14	65124713	65126092	LTR12C	0	0	0	4	0	2	0	0	0	0.0772821	0	0.0340306	1	0	0	8	9	13	0	0	0	0	1	1	0.0195674	0	0	0.157424	0.174911	0.247053	0	0	0	0	0.0241749	0.0231772	y		y	0	0	0	49	44	68	0
chr14	70721260	70722899	LTR12C	5	10	3	14	15	6	0.0762246	0.08124	0.0388621	0.227579	0.243872	0.0858966	5	3	1	24	28	20	60	56	72	85	60	61	0.0823167	0.0516041	0.0156667	0.397354	0.457844	0.319788	0.975448	1.00853	1.22006	1.69147	1.2204	1.18953			y	2	1	2	32	28	25	0.0474195
chr14	75462239	75463048	LTR12C	0	1	0	2	0	3	0	0.0164589	0	0.0658665	0	0.0870114	1	0	1	83	75	87	0	2	1	10	9	7	0.033354	0	0.0317402	2.78403	2.48457	2.81827	0	0.0729732	0.0343303	0.403158	0.370871	0.276551	y		y	0	0	0	173	167	187	0
chr14	77002330	77003658	LTR12C	1	0	0	2	1	2	0.0188151	0	0	0.040125	0.0200656	0.0353375	0	1	0	8	14	12	0	0	1	2	0	2	0	0.0212297	0	0.16347	0.282533	0.236807	0	0	0.0209136	0.0491197	0	0.0481346	y		y	0	0	0	50	44	47	0
chr14	83558544	83560129	LTR12C	0	0	0	1	0	0	0	0	0	0.0168095	0	0	0	0	0	36	41	43	0	0	0	1	3	3	0	0	0	0.616337	0.693255	0.710969	0	0	0	0.0205776	0.0630988	0.0604948	y	y	y	0	0	0	80	99	74	0
chr14	84978009	84979817	LTR12C	0	0	0	2	0	0	0	0	0	0.0294724	0	0	0	0	0	100	121	90	0	0	1	1	1	1	0	0	0	1.50088	1.7936	1.30454	0	0	0.0153613	0.0180396	0.0184387	0.0176778	y		y	0	0	0	146	163	160	0
chr14	89577807	89579188	LTR12C	0	0	0	0	3	1	0	0	0	0	0.0578865	0.0169906	0	0	0	25	18	30	0	0	0	1	3	1	0	0	0	0.491237	0.349315	0.569298	0	0	0	0.0236173	0.0724197	0.0231437	y		y	0	0	0	158	159	168	0
chr14	93635652	93636993	LTR12C	1	4	0	2	1	4	0.0186327	0.0397173	0	0.039736	0.0198711	0.0699898	0	0	0	10	15	13	3	3	0	1	1	2	0	0	0	0.202356	0.299779	0.254054	0.0596107	0.066035	0	0.0243218	0.0248599	0.047668	y		y	0	0	0	41	54	41	0
chr14	105216784	105218363	LTR12C	5	7	5	6	7	5	0.0791211	0.0590289	0.0672314	0.10124	0.118132	0.0743004	3	3	7	19	17	20	10	5	4	8	4	4	0.0512667	0.0535649	0.113834	0.326525	0.28854	0.33194	0.168752	0.0934694	0.0703565	0.165246	0.0844514	0.0809662	y		y	0	0	0	11	12	7	0
chr15	24047876	24049306	LTR12C	0	0	0	0	0	2	0	0	0	0	0	0.0328169	1	0	0	18	15	22	0	0	0	1	2	2	0.0188695	0	0	0.341571	0.281121	0.403179	0	0	0	0.0228081	0.0466254	0.0447013	y		y	0	0	0	81	100	103	0
chr15	27075301	27076891	LTR12C	0	0	0	0	0	0	0	0	0	0	0	0	0	0	0	25	25	20	1	1	0	0	0	0	0	0	0	0.426666	0.421387	0.329644	0.0167585	0.0185646	0	0	0	0	y		y	0	0	0	102	114	122	0
chr15	31175776	31177316	LTR12C	0	1	0	2	3	2	0	0.00864626	0	0.0346013	0.0519099	0.0304728	0	3	3	32	36	32	2	1	3	2	0	1	0	0.0549215	0.0500217	0.563864	0.626499	0.544554	0.0346052	0.0191673	0.0541037	0.0423578	0	0.0207542			y	0	0	0	67	92	64	0
chr15	40366151	40367535	LTR12C	0	3	5	18	22	28	0	0.0288625	0.0767041	0.346513	0.423581	0.474707	0	0	0	30	51	57	2	0	0	1	3	1	0	0	0	0.588207	0.987581	1.07932	0.0385058	0	0	0.0235661	0.0722627	0.0230935			y	0	1	1	62	41	41	0
chr15	40968294	40969691	LTR12C	0	0	0	5	1	1	0	0	0	0.095358	0.0190745	0.016796	3	0	1	31	30	32	0	1	1	1	1	1	0.0579457	0	0.0183807	0.602158	0.575524	0.600296	0	0.0211293	0.0198806	0.0233468	0.0238634	0.0228786	y		y	0	0	0	212	198	173	0
chr15	41253630	41255097	LTR12C	2	4	4	11	12	15	0.0340647	0.036306	0.0578914	0.199777	0.217972	0.239919	3	2	3	35	20	26	6	1	3	4	4	6	0.0551808	0.0384363	0.0525108	0.647415	0.365375	0.464467	0.108982	0.0201211	0.056796	0.0889312	0.0908989	0.130721			y	2	5	1	51	71	48	0.0529792
chr15	43765048	43766641	LTR12C	16	19	7	12	13	12	0.250962	0.158813	0.0932968	0.200701	0.217459	0.176754	18	5	14	143	135	116	18	16	18	34	33	37	0.304897	0.0884903	0.225668	2.43593	2.27121	1.90833	0.301085	0.296474	0.313822	0.696125	0.690601	0.742355	y		y	12	3	7	341	363	347	0.292733
chr15	45606107	45607382	LTR12C	0	0	0	0	4	0	0	0	0	0	0.0835987	0	0	0	0	5	8	9	0	0	0	0	0	0	0	0	0	0.106415	0.168158	0.184988	0	0	0	0	0	0	y		y	0	0	0	40	35	42	0
chr15	65367179	65368926	LTR12C	0	0	0	0	1	0	0	0	0	0	0.0152531	0	0	0	0	76	73	81	0	0	0	2	2	0	0	0	0	1.1805	1.11987	1.21508	0	0	0	0.0373389	0.0381651	0	y		y	0	0	2	83	69	71	0
chr15	65592548	65593976	LTR12C	2	2	5	39	20	25	0.034995	0.0186488	0.0743406	0.727645	0.373209	0.410786	1	3	2	39	30	25	8	7	14	19	4	8	0.0188959	0.059229	0.0359633	0.741108	0.56303	0.4588	0.149277	0.144694	0.272287	0.43396	0.0933815	0.179055			y	1	1	1	34	42	50	0.0272131
chr15	69858961	69860260	LTR12C	0	0	0	0	1	1	0	0	0	0	0.0205135	0.0180632	0	1	0	13	12	6	0	0	0	0	0	0	0	0.0217036	0	0.271568	0.247577	0.121047	0	0	0	0	0	0	y		y	0	0	0	35	19	32	0
chr15	70878530	70880069	LTR12C	0	1	0	26	12	12	0	0.00865188	0	0.450109	0.207775	0.182956	1	0	1	458	465	445	0	2	0	12	13	10	0.0175331	0	0.0166847	8.07554	8.09754	7.57763	0	0.0383595	0	0.254312	0.281601	0.207676	y	y	y	2	1	0	660	628	635	0.0505007
chr15	74771424	74773250	LTR12C	4	6	2	13	12	23	0.0547348	0.0437521	0.0232549	0.189682	0.175118	0.29555	10	8	6	607	547	560	22	14	15	33	27	33	0.147773	0.123518	0.0843739	9.02055	8.02833	8.03709	0.321036	0.226313	0.228148	0.589437	0.492937	0.577616	y		y	2	1	3	431	454	428	0.0425633
chr15	78537613	78539044	LTR12C	1	4	4	28	47	29	0.0174608	0.0372194	0.0593478	0.521317	0.875202	0.475512	1	0	2	419	387	351	9	7	9	53	63	57	0.0188563	0	0.0358879	7.94547	7.24786	6.42805	0.167585	0.144391	0.174675	1.20798	1.46767	1.2731	y	y	y	1	2	1	308	330	320	0.027156
chr15	79139032	79140411	LTR12C	0	1	1	17	13	15	0	0.00965572	0.0153964	0.328449	0.251205	0.255229	1	0	2	72	66	70	3	3	7	15	11	20	0.0195674	0	0.0372412	1.41682	1.28268	1.33029	0.0579681	0.0642153	0.140981	0.354774	0.265924	0.463545	y	y	y	3	0	0	100	117	105	0.0845401
chr15	80218272	80219573	LTR12C	11	19	15	4	16	7	0.211261	0.194458	0.244793	0.0819155	0.327712	0.126248	7	3	3	15	16	9	1	4	6	5	6	6	0.145184	0.0650108	0.0592109	0.312866	0.329596	0.181291	0.0204812	0.0907537	0.128086	0.125348	0.153746	0.147401	y		y	2	5	1	46	40	32	0.0597391
chr15	80308681	80310142	LTR12C	0	0	0	6	1	2	0	0	0	0.109417	0.0182389	0.0321206	0	0	0	38	33	29	0	1	0	2	1	2	0	0	0	0.705795	0.605344	0.520187	0	0.0202037	0	0.0446482	0.0228181	0.0437528	y	y	y	0	1	0	93	77	90	0
chr15	81450776	81452297	LTR12C	0	2	2	7	6	4	0	0.0175085	0.0279181	0.122617	0.105117	0.061707	0	1	0	20	17	16	3	1	1	2	4	5	0	0.0185358	0	0.356817	0.299542	0.275678	0.0525562	0.0194067	0.0182599	0.0428869	0.0876717	0.105067	y		y	0	1	1	95	87	60	0
chr15	93574874	93576152	LTR12C	0	2	0	1	4	4	0	0.0208376	0	0.0208474	0.0834025	0.07344	0	1	2	83	59	83	2	1	2	2	2	5	0	0.0220603	0.0401843	1.76235	1.23726	1.702	0.0416995	0.0230968	0.0434636	0.0510415	0.0521709	0.125045	y	y	y	0	1	2	85	58	67	0
chr16	391082	392390	LTR12C	1	6	1	12	4	10	0.0191028	0.0610791	0.0162322	0.244431	0.0814896	0.179389	1	1	0	11	7	13	2	1	4	5	4	6	0.0206295	0.0215543	0	0.228207	0.143426	0.260464	0.0407431	0.022567	0.0849335	0.124677	0.101949	0.146612	y		y	1	3	2	74	81	63	0.0297097
chr16	5271213	5272190	LTR12C	0	0	0	0	2	1	0	0	0	0	0.0545488	0.0240165	0	0	0	9	12	12	0	0	1	1	0	1	0	0	0	0.249973	0.329174	0.321883	0	0	0.0284271	0.0333833	0	0.0327138				0	0	0	3	4	1	0
chr16	21000021	21001529	LTR12C	0	2	0	26	12	20	0	0.0176595	0	0.459362	0.212046	0.311195	2	0	1	95	114	104	2	2	2	13	15	9	0.035787	0	0.0170277	1.70949	2.02601	1.80736	0.0353395	0.0391481	0.0368345	0.281168	0.331603	0.190751	y		y	1	2	2	404	370	366	0.0257694
chr16	21163734	21165151	LTR12C	0	0	1	0	2	0	0	0	0.0149835	0	0.0376106	0	0	0	1	12	11	8	0	1	0	3	2	1	0	0	0.0181212	0.229803	0.208047	0.147956	0	0.0208311	0	0.0690519	0.0470532	0.0225557	y		y	1	0	0	11	13	7	0.0274243
chr16	21323167	21324666	LTR12C	0	0	0	5	2	3	0	0	0	0.0888693	0.0355532	0.0469595	0	0	0	16	28	24	1	0	0	4	4	4	0	0	0	0.289643	0.500605	0.419586	0.0177758	0	0	0.0870327	0.0889585	0.0852873			y	0	1	1	39	60	39	0
chr16	28446505	28447931	LTR12C	0	0	0	1	0	0	0	0	0	0.0186837	0	0	0	0	0	8	8	6	0	0	0	1	1	0	0	0	0	0.152235	0.150352	0.110266	0	0	0	0.022872	0.0233781	0	y		y	0	0	0	9	14	14	0
chr16	64377615	64379108	LTR12C	0	2	1	0	2	1	0	0.0178369	0.0142208	0	0.035696	0.0157161	1	0	0	22	20	26	0	4	1	2	4	6	0.0180733	0	0	0.39986	0.359012	0.456379	0	0.0790828	0.0186023	0.0436912	0.089316	0.128445				0	1	0	56	65	62	0
chr16	68031935	68033362	LTR12C	0	2	0	0	6	3	0	0.0186619	0	0	0.112041	0.0493288	0	0	0	11	13	15	2	1	2	1	2	1	0	0	0	0.209177	0.244151	0.275473	0.0373455	0.0206851	0.0389254	0.022856	0.0467234	0.0223976	y		y	1	0	0	23	16	22	0.0272322
chr16	68560467	68562139	LTR12C	0	0	0	8	3	5	0	0	0	0.127479	0.0478118	0.0701677	1	1	1	27	20	20	6	4	4	11	14	15	0.0161384	0.0168619	0.0153575	0.4382	0.320577	0.313477	0.0956196	0.0706164	0.0664432	0.214576	0.279139	0.286735			y	0	1	0	34	41	35	0
chr16	70483834	70485264	LTR12C	0	3	3	3	1	1	0	0.0279341	0.044542	0.0558944	0.0186343	0.0164084	2	0	0	18	19	9	0	2	1	0	1	4	0.037739	0	0	0.341571	0.356087	0.164937	0	0.0412834	0.0194219	0	0.0233127	0.0894025	y		y	0	0	0	30	24	39	0
chr16	84237279	84238752	LTR12C	0	0	0	0	0	1	0	0	0	0	0	0.0159294	0	0	1	36	31	46	1	0	0	3	0	2	0	0	0.0174323	0.6632	0.564024	0.818402	0.0180896	0	0	0.0664267	0	0.0433963	y	y	y	1	0	1	44	46	48	0.0263817
chr17	211201	212488	LTR12C	0	0	0	1	0	0	0	0	0	0.0207016	0	0	0	0	0	9	9	12	0	1	0	0	2	0	0	0	0	0.189762	0.187414	0.244351	0	0.0229352	0	0	0.051806	0	y			1	0	1	24	34	14	0.0301945
chr17	5674381	5676053	LTR12C	2	2	0	2	6	8	0.0298881	0.0159273	0	0.0318696	0.0956236	0.112268	0	0	0	127	115	124	7	4	1	40	27	28	0	0	0	2.06116	1.84332	1.94356	0.111556	0.0706164	0.0166108	0.780275	0.53834	0.535239	y	y	y	1	0	0	389	356	343	0.0232418
chr17	7544031	7545595	LTR12C	0	1	0	1	1	0	0	0.00851358	0	0.0170352	0.0170378	0	1	0	0	14	24	14	1	0	0	1	1	1	0.0172528	0	0	0.242905	0.411257	0.234587	0.0170371	0	0	0.0208539	0.0213153	0.0204357	y	y	y	1	0	0	12	14	17	0.0248467
chr17	15408829	15410170	LTR12C	0	0	0	0	0	1	0	0	0	0	0	0.0174974	0	0	0	13	15	12	0	0	1	0	0	1	0	0	0	0.263063	0.299779	0.234512	0	0	0.0207108	0	0	0.023834	y		y	0	0	0	50	37	65	0
chr17	38168417	38169009	LTR12C	1	0	2	3	3	6	0.0422068	0	0.0717287	0.135015	0.135036	0.237812	0	1	0	128	134	112	1	6	2	4	4	4	0	0.0476233	0	5.86723	6.06627	4.95802	0.0450101	0.299165	0.0938285	0.220375	0.225251	0.215955	y		y	1	0	1	299	266	314	0.0656424
chr17	42446007	42447577	LTR12C	3	17	16	13	21	17	0.0477448	0.144178	0.216374	0.220611	0.356426	0.25407	9	6	8	351	369	386	8	15	7	32	27	37	0.154682	0.107744	0.130842	6.0667	6.29891	6.44317	0.135776	0.282016	0.12383	0.664775	0.573315	0.753231	y	y	y	2	4	1	601	579	544	0.0495035
chr17	42605149	42606586	LTR12C	1	1	0	1	1	5	0.0173879	0.009266	0	0.0185407	0.0185436	0.0816426	0	0	0	20	10	12	2	0	0	0	0	2	0	0	0	0.377675	0.186501	0.218845	0.0370856	0	0	0	0	0.0444835	y		y	0	0	0	21	28	28	0
chr17	66047808	66049195	LTR12C	2	2	5	14	13	9	0.0360295	0.0192001	0.0765382	0.268927	0.249756	0.152254	1	1	2	10	14	10	6	3	7	2	3	2	0.0194545	0.0203266	0.0370264	0.195645	0.270514	0.188945	0.115267	0.063845	0.140168	0.0470303	0.0721064	0.0460871			y	1	3	3	6	12	10	0.0280175
chr17	66095240	66096756	LTR12C	0	1	0	6	2	4	0	0.00878314	0	0.105447	0.0351545	0.0619105	0	0	0	36	29	42	0	0	0	3	1	3	0	0	0	0.644389	0.51267	0.726042	0	0	0	0.0645426	0.0219902	0.0632482	y		y	0	0	0	80	81	94	0
chr17	66164619	66166062	LTR12C	0	0	0	3	2	4	0	0	0	0.0553909	0.0369329	0.0650425	0	1	0	14	10	9	0	1	0	1	1	1	0	0.0195378	0	0.263273	0.185726	0.163451	0	0.0204558	0	0.0226026	0.0231027	0.0221493	y		y	0	0	1	44	42	32	0
chr17	66175814	66177263	LTR12C	7	7	8	18	17	16	0.120707	0.0643248	0.117221	0.330969	0.31263	0.259093	1	5	9	23	35	34	8	2	2	3	4	4	0.0186221	0.0972844	0.159489	0.430729	0.647349	0.614925	0.147114	0.0407421	0.0383344	0.0675269	0.0920281	0.0882302		y	y	1	0	0	22	23	22	0.0268187
chr17	66304357	66305612	LTR12C	0	0	2	7	5	6	0	0	0.0338354	0.148606	0.106164	0.112179	2	0	0	23	24	17	1	1	1	2	1	2	0.0430014	0	0	0.497312	0.512515	0.354991	0.0212319	0.02352	0.0221301	0.0519769	0.0265635	0.0509345	y		y	0	0	2	58	89	74	0
chr17	74252721	74254294	LTR12C	0	0	0	3	5	1	0	0	0	0.0508131	0.0847015	0.0149168	1	0	0	24	18	14	2	1	0	7	5	7	0.0171541	0	0	0.414026	0.306678	0.233244	0.0338792	0.0187652	0	0.145142	0.105967	0.142231	y		y	0	1	0	28	30	35	0
chr17	79324969	79326402	LTR12C	5	12	6	44	42	51	0.0871822	0.111502	0.0888975	0.818069	0.781004	0.835079	1	3	6	249	239	248	3	0	0	7	4	8	0.01883	0.0590224	0.107513	4.71518	4.46982	4.53542	0.0557836	0	0	0.159322	0.0930556	0.178431			y	0	1	0	141	158	123	0
chr18	7177683	7179228	LTR12C	0	1	0	5	8	9	0	0.00861828	0	0.0862234	0.137978	0.136684	2	0	1	88	73	66	0	0	1	3	7	4	0.03493	0	0.0166199	1.54561	1.26629	1.11951	0	0	0.0179762	0.0633311	0.151042	0.082748	y		y	1	1	0	292	271	222	0.0251523
chr18	21156496	21158159	LTR12C	3	7	3	20	18	18	0.0450747	0.0560473	0.0383013	0.320421	0.288423	0.253971	10	8	3	405	369	406	14	12	13	45	44	46	0.162257	0.135625	0.0463219	6.60857	5.94666	6.39802	0.22432	0.212996	0.217109	0.882561	0.882042	0.88408	y	y	y	6	8	4	399	399	366	0.140205
chr18	39445539	39447088	LTR12C	0	0	0	1	0	1	0	0	0	0.0172001	0	0.0151479	0	0	0	15	10	20	0	0	0	0	0	3	0	0	0	0.262775	0.173016	0.338369	0	0	0	0	0	0.0619007	y		y	0	1	0	64	59	73	0
chr18	40375030	40376440	LTR12C	0	0	0	0	0	2	0	0	0	0	0	0.0332824	0	0	0	13	15	8	0	0	0	0	0	2	0	0	0	0.25019	0.285109	0.14869	0	0	0	0	0	0.0453353	y		y	0	0	0	63	66	59	0
chr18	49892563	49893838	LTR12C	0	0	1	1	1	1	0	0	0.0166523	0.0208965	0.0208997	0.0184032	0	0	1	13	20	23	1	0	0	2	1	1	0	0	0.0201394	0.27668	0.420396	0.472748	0.0208988	0	0	0.0511616	0.0261468	0.0250678	y			0	0	0	15	8	14	0
chr18	54239332	54240770	LTR12C	0	0	0	2	2	5	0	0	0	0.0370557	0.0370613	0.0815858	0	0	0	93	111	114	0	0	0	7	6	8	0	0	0	1.75497	2.06873	2.07758	0	0	0	0.158768	0.139098	0.17781	y	y	y	0	0	0	167	171	195	0
chr18	57380390	57381888	LTR12C	1	0	0	0	4	0	0.0166799	0	0	0	0.0711538	0	0	1	0	33	31	31	0	0	0	2	3	1	0	0.0188204	0	0.597788	0.554611	0.542327	0	0	0	0.0435454	0.0667634	0.021336			y	0	0	0	28	36	25	0
chr18	57456864	57458248	LTR12C	1	1	1	3	2	3	0.0180538	0.00962084	0.0153408	0.0577522	0.0385074	0.0508614	0	0	0	18	17	19	2	1	0	3	0	1	0	0	0	0.352924	0.329194	0.359774	0.0385058	0.0213278	0	0.0706984	0	0.0230935			y	0	0	0	24	18	16	0
chr18	63272307	63273754	LTR12C	0	0	0	1	2	3	0	0	0	0.0184126	0.0368308	0.048647	0	0	0	52	63	60	0	0	0	3	7	3	0	0	0	0.975169	1.16684	1.08666	0	0	0	0.0676203	0.161272	0.0662641	y	y	y	0	0	0	115	135	105	0
chr18	68696458	68697570	LTR12C	0	0	2	2	4	7	0	0	0.0381865	0.0479191	0.0958529	0.147706	0	1	0	45	75	42	7	4	8	10	15	18	0	0.0253534	0	1.09813	1.80757	0.98982	0.167736	0.106179	0.199808	0.293305	0.449692	0.517361			y	2	0	1	306	300	315	0.0698926
chr18	68697570	68699139	LTR12C	0	0	0	2	2	4	0	0	0	0.0339618	0.033967	0.0598192	0	1	0	41	32	39	3	5	2	9	7	3	0	0.0179688	0	0.709097	0.546595	0.651408	0.0509484	0.0940652	0.0354025	0.187087	0.148732	0.0611117			y	0	0	0	141	135	186	0
chr18	74489020	74490682	LTR12C	0	0	0	1	1	2	0	0	0	0.0160307	0.0160332	0.028236	1	0	0	12	12	15	0	0	1	0	1	1	0.0162355	0	0	0.195927	0.193504	0.236522	0	0	0.0167107	0	0.0200585	0.0192307	y		y	0	0	0	134	121	126	0
chr19	8440461	8441909	LTR12C	2	3	1	3	5	8	0.0345116	0.0275868	0.0146628	0.0551996	0.0920135	0.129636	1	2	2	21	27	16	9	10	7	30	19	31	0.0186349	0.0389406	0.0354666	0.393546	0.499728	0.289576	0.165617	0.203851	0.134263	0.675736	0.437435	0.684257	y		y	1	0	0	8	7	7	0.0268372
chr19	9393146	9394695	LTR12C	0	0	0	0	0	0	0	0	0	0	0	0	0	0	0	13	12	6	2	0	0	1	1	4	0	0	0	0.227739	0.20762	0.101511	0.0344041	0	0	0.0210559	0.0215217	0.0825343	y		y	0	0	0	86	92	81	0
chr19	13296542	13298076	LTR12C	0	2	2	7	5	8	0	0.0173602	0.0276815	0.121578	0.0868549	0.122368	0	0	0	26	18	22	1	1	4	2	1	4	0	0	0	0.459931	0.314475	0.375845	0.0173703	0.0192423	0.0724205	0.0425235	0.0217322	0.0833413	y		y	3	0	1	167	150	186	0.0759979
chr19	15718436	15720018	LTR12C	0	0	0	1	4	3	0	0	0	0.0168414	0.0673757	0.0444957	0	0	0	41	44	30	5	4	2	15	18	7	0	0	0	0.70327	0.745392	0.496966	0.0842162	0.0746338	0.0351116	0.309249	0.379311	0.141422	y		y	0	1	1	212	209	189	0
chr19	23849761	23851893	LTR12C	1	6	3	5	11	7	0.0117197	0.0374725	0.0298757	0.0624836	0.137485	0.0770397	4	5	3	12	12	16	2	5	4	5	3	6	0.0506255	0.0661187	0.036132	0.152735	0.150846	0.196673	0.0249962	0.0692253	0.0521074	0.0764904	0.0469097	0.0899477	y		y	0	1	2	136	121	95	0
chr19	33527361	33528763	LTR12C	1	0	0	8	4	7	0.017822	0	0	0.152029	0.076026	0.117153	0	0	1	22	18	17	1	2	1	0	0	3	0	0	0.0183151	0.425814	0.344083	0.31777	0.0190057	0.0421079	0.0198097	0	0	0.068391	y		y	1	0	1	66	49	56	0.0277177
chr19	36181221	36182525	LTR12C	0	0	0	4	3	3	0	0	0	0.081727	0.0613047	0.0539818	2	1	0	21	16	16	0	0	3	0	0	0	0.0413856	0.0216204	0	0.437005	0.328837	0.321554	0	0	0.0638955	0	0	0	y		y	3	3	2	44	53	45	0.0894025
chr19	39311976	39313945	LTR12C	1	4	2	16	11	14	0.0126899	0.0270497	0.021566	0.2165	0.148866	0.166834	2	1	1	52	36	56	38	34	44	67	96	85	0.0274082	0.0143184	0.013041	0.716643	0.489999	0.745339	0.514245	0.5097	0.620631	1.10982	1.62538	1.37975		y	y	1	1	2	32	30	29	0.019736
chr19	40675186	40676613	LTR12C	0	0	0	14	20	19	0	0	0	0.261389	0.37347	0.312416	0	0	1	553	540	511	6	1	2	41	40	31	0	0	0.0179943	10.5159	10.1416	9.38445	0.112036	0.0206851	0.0389254	0.937096	0.934469	0.694326	y	y	y	0	1	0	491	476	467	0
chr19	45065649	45067002	LTR12C	2	1	1	33	20	39	0.0369349	0.00984127	0.0156923	0.64983	0.393896	0.676348	0	0	2	53	56	49	5	5	7	6	5	6	0	0	0.0379568	1.06297	1.10925	0.949096	0.09847	0.109082	0.14369	0.144636	0.123197	0.141736	y		y	2	6	1	81	75	78	0.0574431
chr2	1129540	1130669	LTR12C	0	0	0	0	1	1	0	0	0	0	0.0236024	0.0207831	0	0	0	10	7	8	1	0	2	4	2	5	0	0	0	0.240354	0.166166	0.185698	0.0236014	0	0.0491997	0.115555	0.0590561	0.141547			y	0	0	0	41	28	27	0
chr2	27333552	27334885	LTR12C	1	2	1	14	10	13	0.0187445	0.0199779	0.0159277	0.279822	0.199903	0.228832	4	0	1	228	255	246	4	4	4	73	88	58	0.0809704	0	0.0192632	4.64141	5.12683	4.83634	0.079958	0.0885751	0.0833406	1.78615	2.2008	1.39067	y	y	y	0	2	0	509	517	532	0
chr2	36915221	36916609	LTR12C	0	0	0	0	1	4	0	0	0	0	0.0191982	0.0676198	0	0	0	9	6	12	0	0	1	1	0	0	0	0	0	0.175954	0.115851	0.226571	0	0	0.0200095	0.0234982	0	0	y		y	0	0	0	33	24	46	0
chr2	46143890	46145378	LTR12C	0	2	0	2	0	0	0	0.0178968	0	0.0358105	0	0	0	0	0	4	8	9	1	0	0	0	0	0	0	0	0	0.0729461	0.144087	0.158508	0.0179073	0	0	0	0	0	y		y	0	0	0	26	29	27	0
chr2	47326688	47328118	LTR12C	0	0	0	0	0	0	0	0	0	0	0	0	0	0	0	74	83	95	0	0	0	7	3	2	0	0	0	1.40424	1.55554	1.741	0	0	0	0.159656	0.0699381	0.0447013	y	y	y	0	0	0	35	23	38	0
chr2	47334236	47335721	LTR12C	0	0	0	0	0	0	0	0	0	0	0	0	0	0	0	58	78	76	0	0	0	1	2	3	0	0	0	1.05986	1.40769	1.34122	0	0	0	0.0219633	0.0448986	0.0645685	y		y	0	0	0	70	48	52	0
chr2	52006576	52007999	LTR12C	0	0	0	0	0	1	0	0	0	0	0	0.0164892	0	0	0	35	56	36	0	1	0	4	5	2	0	0	0	0.667434	1.05468	0.662994	0	0.0207433	0	0.091681	0.117137	0.0449212	y	y	y	0	0	0	93	61	82	0
chr2	52233754	52235152	LTR12C	0	0	0	0	0	0	0	0	0	0	0	0	0	0	0	25	14	17	0	0	1	1	1	2	0	0	0	0.485264	0.268386	0.318679	0	0	0.0198664	0.0233301	0.0238463	0.0457245	y		y	0	0	0	49	51	48	0
chr2	70375275	70376923	LTR12C	2	2	2	7	5	4	0.0303233	0.0161593	0.0257666	0.113168	0.0808468	0.0569516	3	2	2	29	15	31	1	1	2	5	2	2	0.0491203	0.0342148	0.0311624	0.477514	0.243934	0.492965	0.0161687	0.0179112	0.0337054	0.0989548	0.0404577	0.0387881	y		y	0	0	0	39	28	43	0
chr2	71318652	71320181	LTR12C	0	0	0	1	0	0	0	0	0	0.0174251	0	0	0	0	0	11	18	14	0	0	2	0	1	0	0	0	0	0.195223	0.315503	0.239956	0	0	0.0363286	0	0.0218033	0	y		y	0	0	1	86	95	83	0
chr2	72313836	72315149	LTR12C	0	0	0	2	1	1	0	0	0	0.0405834	0.0202948	0.0178706	0	0	0	11	18	11	0	1	1	0	2	0	0	0	0	0.227338	0.367406	0.219553	0	0.0224811	0.0211525	0	0.0507802	0			y	0	0	0	21	17	13	0
chr2	72648774	72650520	LTR12C	0	0	0	1	3	0	0	0	0	0.0152595	0.0457854	0	0	0	0	71	54	66	3	8	2	1	3	4	0	0	0	1.10347	0.828873	0.99063	0.0457835	0.135247	0.0318136	0.0186801	0.0572804	0.073222	y		y	0	0	0	308	312	346	0
chr2	83164622	83166134	LTR12C	2	1	1	1	0	2	0.0330508	0.00880637	0.0140421	0.017621	0	0.0310371	0	0	1	108	100	118	1	2	2	3	6	3	0	0	0.0169827	1.93828	1.7725	2.04523	0.017623	0.0390445	0.0367371	0.0647133	0.13229	0.0634155	y	y	y	0	0	0	37	37	52	0
chr2	85560499	85562038	LTR12C	0	1	0	3	3	4	0	0.00865188	0	0.0519357	0.0519437	0.0609853	0	1	0	9	9	10	1	1	2	2	2	8	0	0.018319	0	0.15869	0.156727	0.170284	0.0173138	0.0191798	0.0360926	0.0423853	0.0433232	0.166141	y		y	0	1	2	26	21	23	0
chr2	98755282	98756710	LTR12C	0	0	0	4	0	0	0	0	0	0.0746303	0	0	0	1	0	13	16	12	0	0	0	0	0	1	0	0.019743	0	0.247036	0.300283	0.220224	0	0	0	0	0	0.0223819	y		y	0	0	0	96	86	105	0
chr2	108363079	108364358	LTR12C	0	0	0	0	1	0	0	0	0	0	0.0208343	0	0	0	1	184	193	187	0	0	0	11	11	8	0	0	0.0200765	3.90384	4.04413	3.83162	0	0	0	0.280509	0.286715	0.199915	y	y	y	0	0	0	222	246	217	0
chr2	112439244	112440830	LTR12C	0	0	0	0	0	0	0	0	0	0	0	0	0	0	0	14	15	18	0	0	0	0	0	1	0	0	0	0.239535	0.25347	0.297427	0	0	0	0	0	0.0201522	y		y	0	0	0	56	33	78	0
chr2	124441165	124443947	LTR12C	0	0	0	2	2	1	0	0	0	0.0191539	0.0191568	0.00843425	1	0	1	336	349	350	4	0	2	3	1	0	0.00969928	0	0.00922998	3.27738	3.36207	3.29703	0.038312	0	0.0199664	0.0351713	0.0119832	0	y		y	1	0	0	1000	1065	1051	0.0139685
chr2	125744168	125745525	LTR12C	0	0	0	1	0	1	0	0	0	0.0196338	0	0.0172911	0	0	0	9	13	16	0	0	0	0	0	1	0	0	0	0.179973	0.256745	0.308995	0	0	0	0	0	0.023553				0	0	0	16	13	15	0
chr2	126179639	126181349	LTR12C	1	0	0	0	0	0	0.0146119	0	0	0	0	0	0	0	1	54	42	36	0	0	0	0	2	0	0	0	0.0150163	0.856925	0.658252	0.551719	0	0	0	0	0.0389909	0	y		y	0	0	0	80	54	46	0
chr2	131748837	131750273	LTR12C	0	0	0	6	1	2	0	0	0	0.111322	0.0185565	0.0326798	0	2	1	11	10	7	1	1	0	2	0	2	0	0.039266	0.0178815	0.207866	0.186631	0.127748	0.0185557	0.0205555	0	0.0454255	0	0.0445145	y		y	3	0	1	34	18	20	0.0811844
chr2	164769939	164771378	LTR12C	0	1	0	2	1	2	0	0.00925312	0	0.0370299	0.0185178	0.0326116	0	0	0	17	9	15	0	0	0	0	2	0	0	0	0	0.320578	0.167618	0.273176	0	0	0	0	0.0463338	0	y		y	0	1	0	292	308	305	0
chr2	169580515	169581973	LTR12C	1	0	0	0	1	0	0.0171375	0	0	0	0.0182765	0	0	0	0	7	14	12	0	0	0	1	0	2	0	0	0	0.130282	0.257341	0.215693	0	0	0	0.02237	0	0.0438428	y		y	10	10	11	62	85	73	0.266531
chr2	191624819	191626254	LTR12C	0	0	0	4	4	5	0	0	0	0.0742662	0.0742776	0.0817564	1	0	0	36	46	49	0	2	0	4	1	3	0.0188038	0	0	0.680762	0.859102	0.894862	0	0.0411396	0	0.0909143	0.0232315	0.0668183			y	1	0	0	487	487	490	0.0270803
chr2	194866369	194868016	LTR12C	0	0	0	1	0	1	0	0	0	0.0161767	0	0.0142466	0	0	0	20	12	21	2	0	2	0	1	0	0	0	0	0.32952	0.195266	0.334147	0.032357	0	0.0337259	0	0.0202412	0			y	0	0	0	36	32	33	0
chr2	198235122	198236490	LTR12C	0	0	0	1	0	2	0	0	0	0.0194759	0	0.0343042	0	0	0	15	13	14	0	1	0	2	1	0	0	0	0	0.297543	0.254681	0.268197	0	0.0215772	0	0.0476835	0.0243693	0	y		y	0	0	0	48	70	51	0
chr2	203367926	203369340	LTR12C	4	2	1	5	3	3	0.070683	0.0188334	0.0150153	0.0942115	0.0565356	0.0497823	2	3	2	13	13	19	6	3	3	2	2	5	0.0381661	0.0598154	0.0363194	0.249482	0.246395	0.35214	0.113066	0.0626258	0.0589249	0.0461323	0.047153	0.113018	y		y	0	1	1	91	95	83	0
chr2	204506591	204508114	LTR12C	0	0	0	3	1	3	0	0	0	0.0524813	0.0174965	0.0462195	0	0	0	17	18	18	0	0	1	1	0	1	0	0	0	0.302896	0.316746	0.309731	0	0	0.0182359	0.0214153	0	0.0209858	y		y	0	0	0	132	138	129	0
chr2	204649366	204650863	LTR12C	0	0	0	0	0	0	0	0	0	0	0	0	0	0	0	14	17	15	0	0	0	1	1	0	0	0	0	0.253776	0.304345	0.262592	0	0	0	0.0217873	0.0222693	0	y		y	0	0	0	107	118	119	0
chr2	220065169	220066713	LTR12C	22	41	26	86	82	99	0.356024	0.353578	0.357528	1.484	1.4152	1.5045	15	17	14	257	257	269	44	39	56	43	34	35	0.262144	0.310415	0.23283	4.5168	4.46092	4.5658	0.759342	0.745588	1.00732	0.908334	0.734109	0.724514	y	y	y	2	5	4	326	393	329	0.0503371
chr2	230715252	230716658	LTR12C	0	0	0	0	1	0	0	0	0	0	0.0189524	0	1	0	0	8	7	10	0	0	0	0	0	0	0.0191916	0	0	0.154401	0.133429	0.186392	0	0	0	0	0	0	y		y	2	10	7	120	110	130	0.0552778
chr20	7783435	7784728	LTR12C	0	1	0	0	0	1	0	0.0102979	0	0	0	0.018147	0	0	0	21	10	18	1	0	0	2	2	6	0	0	0	0.440723	0.207272	0.364826	0.0206079	0	0	0.0504494	0.0515656	0.148313	y		y	0	0	0	58	70	55	0
chr20	9621212	9622803	LTR12C	0	0	0	4	0	2	0	0	0	0.0669843	0	0.029496	0	0	1	63	75	59	2	0	1	1	3	1	0	0	0.0161394	1.07452	1.26337	0.971837	0.0334959	0	0.0174565	0.0205	0.0628608	0.0200889	y		y	0	0	0	54	68	65	0
chr20	10012146	10013573	LTR12C	0	0	0	0	0	0	0	0	0	0	0	0	0	0	0	52	49	48	0	0	0	0	1	0	0	0	0	0.988836	0.920261	0.881514	0	0	0	0	0.0233617	0	y		y	0	0	0	23	22	36	0
chr20	14024661	14025993	LTR12C	3	11	4	4	5	7	0.0562757	0.109961	0.0637588	0.0800091	0.100027	0.12331	3	4	5	13	13	10	3	0	2	4	3	4	0.0607734	0.0846637	0.0963881	0.26484	0.261564	0.196747	0.0600135	0	0.0417016	0.0979445	0.0750837	0.0959802				0	0	0	38	38	28	0
chr20	14206972	14208346	LTR12C	0	2	2	4	6	4	0	0.0193817	0.0309049	0.0775634	0.116363	0.0683088	1	1	1	146	153	156	2	6	3	5	7	4	0.0196386	0.0205189	0.0186884	2.88344	2.98431	2.97543	0.038786	0.128898	0.0606403	0.118688	0.16984	0.0930463	y		y	0	0	0	266	257	240	0
chr20	18207226	18208667	LTR12C	0	0	0	1	1	2	0	0	0	0.0184893	0.0184921	0.0325664	1	1	0	15	19	17	0	1	1	1	1	1	0.0187255	0.0195649	0	0.28247	0.353369	0.30917	0	0.0204841	0.0192736	0.0226339	0.0231348	0.02218			y	0	0	0	10	14	8	0
chr20	24200274	24201921	LTR12C	1	1	0	7	11	4	0.0151709	0.00808454	0	0.113237	0.177971	0.0569862	0	0	0	21	20	30	1	3	3	3	6	4	0	0	0	0.345996	0.325443	0.477353	0.0161785	0.0537662	0.0505888	0.059409	0.121447	0.0776233	y		y	0	2	0	112	78	98	0
chr20	39538106	39539675	LTR12C	0	2	0	1	1	1	0	0.0169729	0	0.0169809	0.0169835	0.0149548	0	0	0	16	23	22	2	2	1	2	2	1	0	0	0	0.276721	0.392865	0.367461	0.0339656	0.0376261	0.0177012	0.0415749	0.0424948	0.0203706	y		y	0	2	1	229	223	234	0
chr20	42927589	42929018	LTR12C	0	0	0	2	0	0	0	0	0	0.037289	0	0	0	1	0	24	28	13	0	0	0	2	0	0	0	0.0197292	0	0.455747	0.525127	0.238409	0	0	0	0.045648	0	0	y	y	y	1	0	0	64	74	82	0.027194
chr20	55923269	55924701	LTR12C	0	0	0	13	13	14	0	0	0	0.241871	0.241908	0.229397	0	1	0	62	68	64	2	6	4	13	18	13	0	0.0196879	0	1.17488	1.27264	1.17125	0.0372151	0.123677	0.0775789	0.296091	0.419043	0.290152	y		y	3	2	1	97	119	130	0.0814112
chr21	16589911	16591468	LTR12C	0	1	0	1	4	3	0	0.00855186	0	0.0171118	0.0684575	0.0452102	0	0	0	8	9	6	0	0	0	0	0	0	0	0	0	0.139427	0.154915	0.100989	0	0	0	0	0	0	y		y	0	1	0	18	17	16	0
chr21	24190465	24191723	LTR12C	0	0	0	2	1	0	0	0	0	0.0423577	0.0211821	0	0	0	0	14	23	22	0	0	0	2	0	0	0	0	0	0.30199	0.489989	0.458304	0	0	0	0.051853	0	0	y		y	0	0	0	95	80	78	0
chr21	30155904	30157594	LTR12C	0	0	0	0	0	0	0	0	0	0	0	0	0	0	0	11	12	12	0	0	0	0	0	0	0	0	0	0.176624	0.190298	0.186083	0	0	0	0	0	0	y		y	0	0	0	22	20	26	0
chr21	30372313	30373714	LTR12C	1	0	0	1	0	1	0.0178347	0	0	0.0190171	0	0.0167481	0	0	0	19	10	20	0	0	0	2	0	0	0	0	0	0.368011	0.191294	0.374114	0	0	0	0.0465603	0	0	y		y	0	0	0	29	32	41	0
chr21	30448708	30450003	LTR12C	2	1	0	1	1	1	0.0385891	0.010282	0	0.0205738	0.0205769	0.018119	1	0	0	15	12	11	1	0	1	3	0	1	0.0208366	0	0	0.314316	0.248342	0.222605	0.0205761	0	0.0214465	0.0755572	0	0.0246806	y		y	0	0	0	13	7	24	0
chr21	33026324	33027650	LTR12C	0	0	0	1	5	1	0	0	0	0.0200928	0.100479	0.0176954	0	0	2	23	28	24	1	1	0	0	5	3	0	0	0.0387297	0.470684	0.565918	0.474329	0.020095	0.0222607	0	0	0.125706	0.0723109	y		y	1	1	0	49	56	71	0.0293064
chr21	33637459	33639125	LTR12C	1	0	0	1	0	2	0.0149979	0	0	0.0159922	0	0.0281682	0	0	0	25	20	15	0	1	3	3	8	4	0	0	0	0.407202	0.321732	0.235954	0	0.0177177	0.0500118	0.0587314	0.160082	0.0767381	y		y	2	0	0	82	80	84	0.046651
chr21	38654628	38656052	LTR12C	0	0	0	1	2	1	0	0	0	0.01871	0.0374257	0.0164776	0	0	0	26	15	23	0	0	0	0	1	2	0	0	0	0.49546	0.282306	0.423282	0	0	0	0	0.0234109	0.0448896	y		y	1	0	0	70	61	59	0.0272895
chr22	18535214	18536687	LTR12C	0	0	0	8	2	3	0	0	0	0.144701	0.0361807	0.0477883	0	0	1	30	53	32	0	1	1	3	2	1	0	0	0.0174323	0.552667	0.964299	0.569323	0	0.0200391	0.0188549	0.0664267	0.0452643	0.0216982	y		y	0	0	1	122	96	139	0
chr22	23358264	23359752	LTR12C	0	2	1	1	8	4	0	0.0178968	0.0142686	0.0179053	0.143264	0.0630755	0	1	0	7	15	12	37	18	20	37	26	40	0	0.0189469	0	0.127656	0.270164	0.211344	0.662568	0.357068	0.373296	0.811004	0.582504	0.859177			y	0	0	0	6	4	8	0
chr22	47883280	47884619	LTR12C	0	0	0	0	1	1	0	0	0	0	0.0199007	0.0175236	0	0	0	15	12	15	1	0	1	0	0	0	0	0	0	0.303987	0.240181	0.293577	0.0198999	0	0.0207418	0	0	0			y	0	0	0	13	6	11	0
chr22	50062735	50064400	LTR12C	0	4	0	11	2	5	0	0.0319886	0	0.17602	0.0320085	0.0704627	0	0	1	55	57	54	11	6	13	12	10	10	0	0	0.0154221	0.896383	0.917486	0.849946	0.17604	0.10637	0.216848	0.235067	0.200223	0.19196	y	y	y	0	0	0	27	36	31	0
chr3	11552348	11553634	LTR12C	0	1	1	0	1	1	0	0.010354	0.0165099	0	0.0207209	0.0182458	1	0	0	9	9	16	1	0	1	1	3	3	0.0209824	0	0	0.189909	0.18756	0.326055	0.0207201	0	0.0215966	0.025362	0.0777695	0.07456	y		y	0	1	0	61	62	40	0
chr3	13221072	13222474	LTR12C	0	0	0	0	0	2	0	0	0	0	0	0.0334723	0	0	0	13	18	10	0	0	2	3	0	0	0	0	0	0.251617	0.344083	0.186923	0	0	0.0396195	0.0697907	0	0	y		y	0	0	0	16	19	5	0
chr3	13487715	13489261	LTR12C	21	27	19	24	29	31	0.339402	0.232543	0.260933	0.413604	0.499849	0.470496	10	8	11	106	106	111	12	12	14	12	20	12	0.174537	0.145889	0.182701	1.86055	1.83753	1.88159	0.206825	0.229115	0.251504	0.253161	0.43127	0.248083	y		y	3	3	5	233	265	267	0.075408
chr3	14069820	14071556	LTR12C	0	1	0	0	1	1	0	0.00767007	0	0	0.0153497	0.0135162	0	1	0	34	37	24	0	1	0	1	2	1	0	0.0162402	0	0.531464	0.571203	0.362304	0	0.0170033	0	0.0187877	0.0384069	0.0184109	y		y	1	0	0	198	180	153	0.022385
chr3	14334538	14336214	LTR12C	0	2	0	6	1	4	0	0.0158893	0	0.0953807	0.0158992	0.0560002	0	0	1	106	106	120	1	0	1	2	4	3	0	0	0.0153209	1.71624	1.695	1.87637	0.0158986	0	0.0165711	0.0389207	0.0795637	0.0572101	y		y	1	0	0	118	109	106	0.0231863
chr3	16815041	16816592	LTR12C	0	0	0	0	0	0	0	0	0	0	0	0	0	0	0	10	12	10	0	0	0	1	0	0	0	0	0	0.174958	0.207352	0.168966	0	0	0	0.0210287	0	0	y		y	0	0	0	39	47	57	0
chr3	29513956	29515558	LTR12C	0	0	0	2	1	1	0	0	0	0.0332622	0.0166336	0.0146467	0	0	0	8	5	8	0	0	0	0	2	0	0	0	0	0.13551	0.0836462	0.13087	0	0	0	0	0.0416195	0	y		y	0	1	0	34	38	36	0
chr3	31911430	31913015	LTR12C	0	0	0	0	0	0	0	0	0	0	0	0	0	0	0	5	9	8	0	2	1	0	0	0	0	0	0	0.0856023	0.152178	0.132273	0	0.0372462	0.0175226	0	0	0	y		y	0	0	0	37	34	43	0
chr3	32666962	32668628	LTR12C	0	0	0	2	3	3	0	0	0	0.0319844	0.047984	0.0422522	1	0	0	37	32	26	2	0	1	2	0	1	0.0161965	0	0	0.602659	0.514771	0.408988	0.031988	0	0.0166706	0.0391543	0	0.0191845	y		y	0	0	0	43	57	30	0
chr3	32944103	32945867	LTR12C	1	0	0	4	1	4	0.0141646	0	0	0.060415	0.0151061	0.0532065	0	0	2	23	25	20	2	3	3	3	5	2	0	0	0.0291131	0.353813	0.379822	0.297128	0.0302109	0.0502001	0.0472334	0.0554686	0.0944931	0.0362374	y		y	2	2	0	38	38	47	0.0440593
chr3	32980992	32982647	LTR12C	2	1	3	15	16	10	0.0301951	0.00804546	0.0384864	0.241477	0.257615	0.141777	0	2	0	39	46	52	5	2	5	20	17	19	0	0.0340701	0	0.639457	0.744901	0.823412	0.0805015	0.0356709	0.0839071	0.394145	0.342436	0.366928	y		y	0	2	1	132	118	98	0
chr3	37274312	37275759	LTR12C	0	6	1	10	8	7	0	0.0552118	0.0146729	0.184126	0.147323	0.11351	1	0	0	8	13	10	0	3	0	1	1	4	0.0186478	0	0	0.150026	0.240776	0.18111	0	0.0611976	0	0.0225401	0.0230388	0.0883522	y		y	1	1	0	7	3	7	0.0268558
chr3	40118466	40119974	LTR12C	1	0	1	1	0	2	0.0165693	0	0.0140794	0.0176678	0	0.0311195	0	0	0	577	539	510	1	2	4	49	43	47	0	0	0	10.3829	9.57913	8.863	0.0176698	0.0391481	0.0736691	1.05979	0.950596	0.996145	y	y	y	2	1	0	863	912	929	0.0515388
chr3	41884835	41886221	LTR12C	1	1	0	0	2	3	0.0180277	0.00960695	0	0	0.0384518	0.050788	0	0	2	17	17	21	0	0	1	3	3	2	0	0	0.0370531	0.332836	0.328719	0.397071	0	0	0.0200384	0.0705964	0.0721584	0.0461204			y	0	1	0	51	51	72	0
chr3	43696681	43698482	LTR12C	5	3	3	1	5	2	0.0693682	0.0221797	0.0353665	0.0147935	0.0739786	0.0260567	2	3	2	83	96	88	5	2	8	1	1	6	0.0299649	0.0469623	0.028515	1.25057	1.42855	1.2805	0.0739755	0.0327792	0.123368	0.0181097	0.0185104	0.106479	y		y	3	0	0	315	314	293	0.0647312
chr3	49219229	49220612	LTR12C	0	0	1	8	4	7	0	0	0.0153519	0.154117	0.0770704	0.118763	0	0	0	139	125	133	6	1	7	7	6	6	0	0	0	2.72733	2.42229	2.52024	0.115601	0.0213432	0.140573	0.165082	0.14463	0.138661	y	y	y	0	2	0	256	202	265	0
chr3	52024389	52025642	LTR12C	3	10	6	8	7	13	0.0598239	0.106267	0.101668	0.170107	0.148866	0.243442	5	4	9	47	33	36	9	8	7	5	6	5	0.107675	0.0900016	0.184437	1.01787	0.705832	0.752945	0.191392	0.188461	0.155158	0.13015	0.159635	0.12754	y		y	0	3	0	80	65	88	0
chr3	56725724	56727051	LTR12C	0	1	2	4	5	8	0	0.0100341	0.0319995	0.0803105	0.100404	0.141456	2	2	2	53	48	52	0	1	0	2	4	4	0.0406683	0.0424914	0.0387005	1.0838	0.969413	1.02694	0	0.0222439	0	0.0491568	0.100489	0.0963418	y		y	0	1	1	517	485	448	0
chr3	56752779	56754246	LTR12C	0	0	0	8	6	6	0	0	0	0.145293	0.108986	0.0959676	0	0	0	88	97	94	2	2	1	3	2	1	0	0	0	1.62779	1.77207	1.67923	0.0363272	0.0402422	0.018932	0.0666984	0.0454495	0.0217869	y		y	0	0	0	475	538	560	0
chr3	56968311	56969859	LTR12C	0	0	1	1	0	0	0	0	0.0137156	0.0172113	0	0	0	0	0	45	53	52	0	0	0	0	0	1	0	0	0	0.788836	0.917579	0.880327	0	0	0	0	0	0.0206469	y		y	0	0	0	128	117	109	0
chr3	57433841	57435638	LTR12C	0	2	1	11	4	9	0	0.0148194	0.0118151	0.16309	0.0593146	0.117516	3	2	2	34	36	41	4	0	3	29	18	16	0.0450474	0.0313779	0.0285785	0.513424	0.5369	0.597926	0.0593122	0	0.046366	0.526349	0.333928	0.284576	y		y	2	2	0	125	136	135	0.0432502
chr3	74948260	74949650	LTR12C	1	1	0	4	2	3	0.0179759	0.00957931	0	0.0766705	0.0383411	0.0506419	1	1	0	49	48	56	1	3	4	6	6	3	0.0194125	0.0202827	0	0.956591	0.925476	1.05581	0.0191698	0.0637072	0.079923	0.140786	0.143901	0.0689814				0	0	0	10	11	6	0
chr3	75033191	75034841	LTR12C	0	0	0	4	2	2	0	0	0	0.0645891	0.0322995	0.0284413	0	0	0	23	21	20	0	0	0	4	0	2	0	0	0	0.378259	0.341094	0.317657	0	0	0	0.0790679	0	0.0387411	y		y	1	0	0	279	291	309	0.0235517
chr3	78157358	78158788	LTR12C	0	0	0	0	1	0	0	0	0	0	0.0186343	0	0	0	1	10	11	9	0	0	0	2	1	1	0	0	0.0179565	0.189762	0.206156	0.164937	0	0	0	0.0456161	0.0233127	0.0223506	y		y	1	0	0	119	109	110	0.027175
chr3	79222305	79223681	LTR12C	0	1	0	3	5	4	0	0.00967677	0	0.058088	0.0968281	0.0682095	0	0	0	77	66	67	2	0	1	13	12	10	0	0	0	1.51851	1.28548	1.27605	0.0387296	0	0.020184	0.308141	0.290731	0.232278			y	1	0	0	65	46	59	0.0282415
chr3	87728067	87729600	LTR12C	0	3	0	9	4	4	0	0.0260572	0	0.156417	0.0695293	0.0612239	0	1	1	28	25	27	1	3	1	1	2	2	0	0.0183907	0.01675	0.495634	0.437055	0.461566	0.0173816	0.0577645	0.0181169	0.0212756	0.0434927	0.0416979	y		y	0	0	0	578	531	597	0
chr3	93636275	93637512	LTR12C	0	0	0	0	0	0	0	0	0	0	0	0	0	0	0	19	12	14	0	0	0	0	0	0	0	0	0	0.416801	0.259986	0.296599	0	0	0	0	0	0	y		y	0	0	0	58	53	58	0
chr3	105867291	105868885	LTR12C	0	1	0	3	3	1	0	0.00835335	0	0.0501437	0.0501514	0.0147203	1	0	0	30	41	29	1	0	1	8	7	6	0.0169281	0	0	0.510714	0.689341	0.476784	0.0167164	0	0.0174236	0.163691	0.146399	0.120306	y		y	0	0	0	152	145	157	0
chr3	113955987	113957703	LTR12C	0	0	0	1	5	1	0	0	0	0.0155262	0.0776431	0.0136737	0	1	2	38	32	36	1	0	0	0	4	1	0	0.0164295	0.0299275	0.600913	0.499771	0.54979	0.015528	0	0	0	0.077709	0.0186255	y		y	0	0	1	115	116	122	0
chr3	114530703	114532066	LTR12C	0	3	2	1	2	0	0	0.0293072	0.0311543	0.0195473	0.0391007	0	0	0	0	6	8	11	0	1	0	1	1	2	0	0	0	0.119454	0.157301	0.211499	0	0.0216564	0	0.0239292	0.0244587	0.0468986	y	y	y	0	0	0	14	11	16	0
chr3	126765336	126766884	LTR12C	0	0	0	4	1	1	0	0	0	0.068845	0.0172139	0.0151577	0	1	0	15	17	25	2	1	0	1	2	0	0	0.0182125	0	0.262945	0.294318	0.423234	0.0344263	0.0190682	0	0.0210695	0.0430713	0	y		y	0	1	0	118	120	125	0
chr3	128372069	128373499	LTR12C	1	5	2	1	3	1	0.017473	0.0465568	0.0296947	0.0186315	0.055903	0.0164084	0	0	3	14	18	17	2	1	0	2	1	1	0	0	0.0538695	0.265667	0.337346	0.311548	0.0372671	0.0206417	0	0.0456161	0.0233127	0.0223506	y		y	0	0	1	33	40	43	0
chr3	133788278	133789668	LTR12C	1	1	0	20	16	14	0.0179759	0.00957931	0	0.383353	0.306729	0.236329	3	1	0	46	51	34	2	1	3	8	1	2	0.0582375	0.0202827	0	0.898024	0.983318	0.641026	0.0383396	0.0212357	0.0599423	0.187715	0.0239836	0.0459876			y	0	3	1	78	73	64	0
chr3	138203315	138204932	LTR12C	0	0	0	1	0	0	0	0	0	0.0164768	0	0	0	1	0	13	20	12	1	0	0	0	1	0	0	0.0174354	0	0.218162	0.331481	0.194484	0.0164787	0	0	0	0.0206167	0	y		y	0	0	0	62	53	51	0
chr3	148814639	148816201	LTR12C	0	1	0	10	8	9	0	0.00852448	0	0.17057	0.136477	0.135196	1	0	0	17	11	9	0	1	0	5	0	0	0.0172749	0	0	0.295334	0.188734	0.150999	0	0.0188973	0	0.104403	0	0	y		y	1	0	1	29	47	45	0.0248785
chr3	148827000	148828382	LTR12C	0	0	0	5	1	0	0	0	0	0.096393	0.0192815	0	0	0	0	12	22	17	0	0	1	0	0	0	0	0	0	0.235623	0.426632	0.322369	0	0	0.0200964	0	0	0				0	0	0	0	0	0	0
chr3	149001624	149002877	LTR12C	0	1	0	25	19	24	0	0.0106267	0	0.531585	0.404066	0.449432	0	0	0	21	16	15	1	2	0	4	11	7	0	0	0	0.454792	0.342222	0.313727	0.0212658	0.0471152	0	0.10412	0.292665	0.178555	y		y	0	0	1	190	177	171	0
chr3	151645760	151647257	LTR12C	0	0	0	0	1	0	0	0	0	0	0.0178003	0	0	0	0	19	21	14	2	0	0	1	2	1	0	0	0	0.344411	0.375955	0.245086	0.0355992	0	0	0.0217873	0.0445386	0.0213503	y		y	0	0	0	113	107	97	0
chr3	151870021	151871581	LTR12C	1	0	0	0	1	0	0.0160169	0	0	0	0.0170815	0	0	0	0	21	24	11	0	0	0	0	1	2	0	0	0	0.365292	0.412311	0.184791	0	0	0	0	0.02137	0.0409762	y		y	1	0	0	312	298	285	0.0249104
chr3	152872692	152874074	LTR12C	4	10	8	32	20	18	0.0723196	0.0963476	0.122904	0.616915	0.385631	0.30561	3	2	6	97	124	91	4	3	4	6	5	4	0.0585747	0.0408003	0.111481	1.90462	2.40465	1.72562	0.077123	0.0640759	0.0803857	0.141601	0.120612	0.0925077		y	y	1	1	0	235	211	172	0.0281189
chr3	155758926	155760339	LTR12C	0	0	0	16	9	10	0	0	0	0.30169	0.169727	0.166059	0	0	0	13	15	9	1	3	5	0	4	3	0	0	0	0.249658	0.284504	0.166921	0.0188577	0.0626702	0.0982776	0	0.0943728	0.0678586			y	0	2	2	158	173	162	0
chr3	155790776	155792286	LTR12C	0	0	0	2	0	0	0	0	0	0.0352888	0	0	1	0	0	9	8	9	0	0	1	1	2	0	0.0178698	0	0	0.161737	0.141988	0.156199	0	0	0.0183929	0.0215997	0.0441552	0			y	0	0	0	10	7	11	0
chr3	156539440	156541031	LTR12C	0	4	1	3	0	3	0	0.0334764	0.0133449	0.0502382	0	0.044244	1	0	0	26	33	29	0	2	4	1	3	3	0.01696	0	0	0.443454	0.555882	0.477683	0	0.0371058	0.0698259	0.0205	0.0628608	0.0602666	y		y	1	0	0	77	66	78	0.0244251
chr3	163216637	163218070	LTR12C	0	0	0	1	0	1	0	0	0	0.0185925	0	0.0163741	0	0	0	9	7	13	0	0	0	4	4	1	0	0	0	0.170428	0.130915	0.237744	0	0	0	0.0910412	0.0930556	0.0223038			y	0	0	0	122	120	104	0
chr3	165635518	165636798	LTR12C	0	0	0	1	0	0	0	0	0	0.0208149	0	0	0	0	0	16	20	15	0	0	0	3	3	1	0	0	0	0.339199	0.418754	0.307109	0	0	0	0.0764426	0.078134	0.0249698	y	y	y	0	0	0	228	184	200	0
chr3	165641140	165642627	LTR12C	0	0	0	1	0	3	0	0	0	0.0179173	0	0.0473384	0	1	0	44	43	55	0	0	1	3	1	3	0	0.0189597	0	0.802947	0.77499	0.969312	0	0	0.0186774	0.0658013	0.0224191	0.0644816	y		y	1	1	0	579	512	600	0.0261333
chr3	173928710	173930327	LTR12C	0	0	0	0	1	1	0	0	0	0	0.0164793	0.0145109	0	1	0	32	38	36	0	0	1	2	0	1	0	0.0174354	0	0.537013	0.629814	0.583451	0	0	0.0171758	0.0403408	0	0.0197659	y	y	y	0	0	0	282	227	261	0
chr3	182818502	182819893	LTR12C	0	0	1	8	7	4	0	0	0.0152636	0.153231	0.134098	0.067474	0	0	0	26	13	20	1	1	0	2	3	2	0	0	0	0.507214	0.25047	0.376803	0.019156	0.0212205	0	0.0468951	0.071899	0.0459546	y		y	1	0	0	91	112	126	0.0279369
chr3	189893958	189895402	LTR12C	0	0	0	2	1	1	0	0	0	0.0369017	0.0184537	0.0162494	0	0	0	35	31	32	0	0	0	0	0	0	0	0	0	0.657727	0.575351	0.580757	0	0	0	0	0	0	y		y	0	0	0	63	71	55	0
chr3	196325075	196326471	LTR12C	0	0	0	6	1	3	0	0	0	0.114512	0.0190882	0.0504242	0	0	0	19	33	20	0	0	0	3	2	0	0	0	0	0.369329	0.63353	0.375454	0	0	0	0.0700906	0.047761	0	y	y	y	0	0	0	170	156	169	0
chr4	6674267	6675474	LTR12C	21	28	20	62	54	70	0.434727	0.308887	0.351809	1.36857	1.19217	1.3608	24	22	26	666	682	656	29	22	36	29	24	20	0.536538	0.513874	0.553126	14.9731	15.1431	14.2432	0.64021	0.538018	0.828365	0.783637	0.662877	0.529601	y	y	y	21	11	12	487	484	422	0.676111
chr4	8491971	8493700	LTR12C	2	4	2	11	5	12	0.0289028	0.0308045	0.0245595	0.169504	0.0770593	0.162851	1	1	2	114	143	161	5	6	5	7	13	14	0.0156064	0.016306	0.0297025	1.78918	2.21656	2.4403	0.0770561	0.102433	0.0803159	0.132047	0.250655	0.258797	y		y	0	1	2	361	297	349	0
chr4	11919649	11920665	LTR12C	1	3	1	0	3	2	0.0245929	0.0393166	0.0208973	0	0.0786824	0.0461891	0	0	0	46	74	42	2	3	1	2	1	3	0	0	0	1.2286	1.95199	1.08335	0.0524527	0.0871584	0.0273359	0.0642038	0.0328122	0.0943742	y		y	0	0	0	69	74	69	0
chr4	18160032	18161457	LTR12C	0	0	0	4	2	2	0	0	0	0.0747874	0.0373994	0.032932	0	0	0	13	17	25	0	0	0	1	2	0	0	0	0	0.247556	0.319722	0.459766	0	0	0	0.0228881	0.046789	0			y	0	0	0	19	15	18	0
chr4	18631179	18632749	LTR12C	0	0	0	2	0	1	0	0	0	0.0339401	0	0.0149453	0	0	0	13	9	10	0	0	1	1	1	2	0	0	0	0.224693	0.153632	0.166921	0	0	0.01769	0.0207742	0.0212339	0.0407152				0	0	0	2	2	1	0
chr4	26064733	26066167	LTR12C	3	0	0	8	5	11	0.0522729	0	0	0.148636	0.0929118	0.179989	1	2	0	107	97	98	2	0	4	9	10	16	0.0188169	0.0393208	0	2.02479	1.81285	1.79097	0.0371632	0	0.0774707	0.2047	0.232477	0.356613	y	y	y	1	0	0	251	247	229	0.0270992
chr4	27979132	27980519	LTR12C	0	0	0	1	1	2	0	0	0	0.0192091	0.019212	0.0338343	0	0	0	36	24	31	0	0	1	3	8	8	0	0	0	0.704322	0.463739	0.585729	0	0	0.020024	0.0705455	0.192284	0.184348		y		0	0	0	119	119	110	0
chr4	29118792	29120243	LTR12C	0	0	0	0	0	1	0	0	0	0	0	0.016171	0	0	0	21	16	21	0	0	0	4	4	7	0	0	0	0.392732	0.295523	0.379283	0	0	0	0.0899118	0.0919013	0.15419	y		y	0	0	0	57	52	46	0
chr4	31440091	31441639	LTR12C	0	1	0	0	5	0	0	0.00860158	0	0	0.0860694	0	0	0	0	13	11	7	0	0	0	1	0	2	0	0	0	0.227886	0.190441	0.118506	0	0	0	0.0210695	0	0.0412938				0	0	0	37	35	38	0
chr4	31997828	31999411	LTR12C	15	33	17	21	22	22	0.236763	0.277576	0.228009	0.353445	0.370332	0.326096	29	23	44	208	146	146	55	38	38	47	35	44	0.494326	0.409627	0.713723	3.56556	2.47178	2.41704	0.925792	0.708573	0.666698	0.96837	0.737082	0.888378	y	y	y	2	0	0	212	206	180	0.049097
chr4	34507479	34508765	LTR12C	0	0	0	0	0	0	0	0	0	0	0	0	0	0	0	10	7	10	0	1	0	0	0	0	0	0	0	0.21101	0.14588	0.203784	0	0.0229531	0	0	0	0	y		y	0	0	0	107	109	107	0
chr4	55020304	55021854	LTR12C	0	0	0	0	0	0	0	0	0	0	0	0	0	0	0	20	16	13	0	0	0	1	0	0	0	0	0	0.350141	0.276648	0.219798	0	0	0	0.0210423	0	0	y		y	0	0	0	84	80	74	0
chr4	63356760	63358177	LTR12C	0	0	0	3	1	1	0	0	0	0.0564072	0.0188053	0.016559	0	0	0	41	66	74	0	1	1	0	1	0	0	0	0	0.785161	1.24828	1.36859	0	0.0208311	0.0196	0	0.0235266	0	y		y	0	1	0	565	506	505	0
chr4	67426133	67427763	LTR12C	1	1	1	5	4	4	0.0153291	0.00816886	0.0130256	0.081727	0.0653916	0.0575806	0	0	0	47	43	56	2	2	0	5	7	3	0	0	0	0.782447	0.707	0.900352	0.0326945	0.036218	0	0.100048	0.143166	0.0588247	y		y	58	67	46	1050	998	995	1.38276
chr4	67576938	67578694	LTR12C	0	0	0	1	0	1	0	0	0	0.0151726	0	0.0133622	0	0	0	15	10	13	0	0	0	0	0	0	0	0	0	0.231799	0.152621	0.194013	0	0	0	0	0	0	y		y	0	0	0	64	70	57	0
chr4	73631433	73632768	LTR12C	0	0	0	3	0	1	0	0	0	0.0598719	0	0.0175761	0	1	0	42	42	52	0	0	1	3	4	2	0	0.0211184	0	0.853715	0.843154	1.02078	0	0	0.0208039	0.0732933	0.0998867	0.0478823	y	y	y	0	0	0	114	109	84	0
chr4	76963684	76965003	LTR12C	0	1	0	22	12	24	0	0.0100949	0	0.444387	0.24243	0.426943	1	0	0	283	294	291	2	3	6	9	9	15	0.0204575	0	0	5.82219	5.97367	5.78176	0.0404033	0.0671364	0.126338	0.222547	0.227471	0.363473	y		y	27	28	37	2985	2870	2806	0.795472
chr4	76970944	76972373	LTR12C	0	1	1	18	17	22	0	0.00931787	0.0148577	0.335601	0.317005	0.361238	3	1	2	275	254	232	9	6	4	7	13	19	0.0566481	0.0197292	0.0359381	5.2221	4.76365	4.25469	0.167819	0.123937	0.0777418	0.159768	0.303277	0.424959	y	y	y	31	30	30	2161	2130	2103	0.843015
chr4	78491635	78493302	LTR12C	1	0	0	1	0	0	0.0149889	0	0	0.0159826	0	0	0	0	1	8	4	8	0	1	0	2	0	3	0	0	0.0154036	0.130226	0.0643077	0.125767	0	0.017707	0	0.0391308	0	0.057519	y		y	0	0	0	78	81	78	0
chr4	85585688	85587268	LTR12C	0	0	0	0	1	0	0	0	0	0	0.0168653	0	1	0	1	10	10	11	1	0	0	0	0	0	0.0170781	0	0.0162518	0.171746	0.169622	0.182451	0.0168646	0	0	0	0	0	y		y	0	0	0	96	97	96	0
chr4	86941663	86943325	LTR12C	0	0	1	2	0	2	0	0	0.0127748	0.0320614	0	0.028236	1	0	1	43	45	43	0	0	0	2	1	1	0.0162355	0	0.0154499	0.702073	0.725638	0.67803	0	0	0	0.0392485	0.0200585	0.0192307	y		y	1	0	0	99	100	84	0.0233816
chr4	88316261	88317662	LTR12C	1	0	0	43	44	37	0.0178347	0	0	0.817737	0.836882	0.619679	0	3	0	22	21	24	0	0	2	1	3	2	0	0.0603705	0	0.426118	0.401717	0.448936	0	0	0.0396477	0.0232802	0.0713858	0.0456266				74	95	81	131	105	124	2.05258
chr4	90411024	90412516	LTR12C	1	0	0	0	1	2	0.0167469	0	0	0	0.01786	0.0314532	0	0	1	25	20	32	1	2	0	10	7	10	0	0	0.0172103	0.454691	0.359253	0.562073	0.0178592	0.0395679	0	0.218603	0.156408	0.214219	y	y	y	29	28	21	492	538	468	0.755327
chr4	101116582	101118242	LTR12C	0	2	0	1	0	2	0	0.0160425	0	0.01605	0	0.02827	0	0	0	11	19	12	1	0	1	1	1	0	0	0	0	0.179816	0.30675	0.189446	0.0160518	0	0.0167309	0.0196479	0.0200826	0	y		y	0	0	0	108	99	102	0
chr4	107994072	107995704	LTR12C	0	0	0	0	0	0	0	0	0	0	0	0	1	0	1	15	9	13	0	0	0	0	0	0	0.0165339	0	0.0157339	0.249411	0.147795	0.208754	0	0	0	0	0	0	y		y	0	0	0	0	1	0	0
chr4	109904693	109906072	LTR12C	0	1	2	2	4	7	0	0.00965572	0.0307929	0.0386411	0.077294	0.119107	1	1	0	12	10	7	2	0	1	0	1	1	0.0195674	0.0204445	0	0.236136	0.194345	0.133029	0.0386454	0	0.0201401	0	0.0241749	0.0231772	y		y	0	0	0	29	14	34	0
chr4	120094752	120096306	LTR12C	0	0	0	4	10	3	0	0	0	0.0685792	0.171474	0.0452974	0	2	0	205	186	175	7	1	2	3	7	9	0	0.0362844	0	3.57971	3.20775	2.9512	0.120027	0.0189946	0.0357442	0.0629643	0.150167	0.185105	y		y	0	0	0	1142	1131	1077	0
chr4	124458890	124460599	LTR12C	0	0	0	4	4	5	0	0	0	0.0623593	0.0623689	0.0686486	0	0	1	238	228	245	0	1	0	5	7	7	0	0	0.015025	3.77903	3.57546	3.75695	0	0.0172719	0	0.0954228	0.136548	0.130913	y	y	y	7	3	6	3453	3244	3172	0.15917
chr4	126149971	126151308	LTR12C	0	0	0	0	2	0	0	0	0	0	0.039861	0	0	0	0	28	18	20	0	1	0	0	2	1	0	0	0	0.568292	0.360811	0.392022	0	0.0220775	0	0	0.0498686	0.0239053	y		y	0	0	0	238	239	212	0
chr4	128300907	128302782	LTR12C	0	0	0	0	1	2	0	0	0	0	0.0142118	0.0250284	1	0	1	54	41	47	3	0	2	7	2	2	0.0143911	0	0.0136948	0.781515	0.586032	0.656914	0.0426336	0	0.0296248	0.121765	0.0355597	0.0340922	y		y	0	0	0	218	195	246	0
chr4	128884535	128885956	LTR12C	23	22	21	38	34	32	0.404425	0.206147	0.313769	0.71248	0.63758	0.528396	21	11	19	53	54	39	14	15	16	25	22	20	0.398769	0.218243	0.343334	1.01211	1.01845	0.719254	0.262522	0.311587	0.312718	0.573813	0.516128	0.449844	y		y	16	23	18	67	71	59	0.437554
chr4	134160473	134162127	LTR12C	1	0	0	0	0	0	0.0151067	0	0	0	0	0	0	0	0	14	24	12	0	0	1	0	2	0	0	0	0	0.229688	0.388879	0.190133	0	0	0.0167916	0	0.040311	0	y		y	0	1	0	223	250	229	0
chr4	138654716	138656134	LTR12C	0	0	0	6	3	3	0	0	0	0.112735	0.0563761	0.0496419	0	0	0	40	43	48	0	0	0	1	4	5	0	0	0	0.765471	0.812701	0.887108	0	0	0	0.0230011	0.09404	0.112699	y		y	0	0	0	905	857	932	0
chr4	142253368	142254913	LTR12C	0	0	0	4	9	6	0	0	0	0.0689787	0.155226	0.0911226	0	0	0	77	75	78	0	0	0	4	6	3	0	0	0	1.35241	1.30098	1.32305	0	0	0	0.0844415	0.129465	0.062061	y	y	y	0	0	0	176	143	154	0
chr4	143818473	143819899	LTR12C	0	1	0	1	0	0	0	0.00933747	0	0.0186837	0	0	0	0	0	8	8	7	1	0	0	0	0	0	0	0	0	0.152235	0.150352	0.128644	0.0186858	0	0	0	0	0	y		y	0	0	0	16	11	16	0
chr4	159487915	159489439	LTR12C	0	1	0	6	2	0	0	0.00873703	0	0.104894	0.0349699	0	0	0	0	11	17	20	2	1	5	1	0	2	0	0	0	0.195863	0.298953	0.343919	0.0349685	0.0193685	0.0911196	0.0214013	0	0.0419441	y		y	0	0	0	18	17	20	0
chr4	159848671	159850225	LTR12C	0	0	0	0	0	2	0	0	0	0	0	0.0301983	0	0	1	9	9	9	2	0	0	0	1	0	0	0	0.0165237	0.157158	0.155214	0.151776	0.0342934	0	0	0	0.0214525	0	y		y	0	0	0	111	106	85	0
chr4	160789319	160790751	LTR12C	0	0	0	1	0	0	0	0	0	0.0186055	0	0	0	0	0	15	16	21	0	1	0	0	1	0	0	0	0	0.284245	0.299444	0.384316	0	0.0206129	0	0	0.0232802	0	y		y	0	0	0	72	82	70	0
chr4	161402739	161404126	LTR12C	0	2	0	1	2	2	0	0.0192001	0	0.0192091	0.0384241	0.0338343	0	0	0	7	11	9	0	1	0	0	0	0	0	0	0	0.136951	0.212547	0.17005	0	0.0212816	0	0	0	0	y		y	0	0	0	111	105	109	0
chr4	163660510	163662058	LTR12C	0	0	0	1	2	1	0	0	0	0.0172113	0.0344278	0.0151577	0	0	0	13	18	13	0	0	0	3	0	4	0	0	0	0.227886	0.311631	0.220082	0	0	0	0.0632084	0	0.0825876			y	0	0	1	427	402	418	0
chr4	166046136	166047653	LTR12C	0	0	0	5	8	3	0	0	0	0.0878148	0.140525	0.0464023	0	0	0	89	94	84	0	2	0	3	6	3	0	0	0	1.59202	1.66066	1.45113	0	0.0389158	0	0.0645	0.131854	0.0632065	y		y	0	0	0	408	450	466	0
chr4	169955884	169957551	LTR12C	0	0	1	1	1	7	0	0	0.0127365	0.0159826	0.0159851	0.0985294	0	1	1	65	72	67	0	1	0	0	4	1	0	0.0169124	0.0154036	1.05809	1.15754	1.0533	0	0.017707	0	0	0.0799932	0.019173	y	y	y	0	0	0	54	58	53	0
chr4	172219243	172220682	LTR12C	0	0	0	2	1	0	0	0	0	0.0370299	0.0185178	0	0	0	0	11	14	6	0	0	0	3	5	3	0	0	0	0.207433	0.260739	0.10927	0	0	0	0.0679962	0.115835	0.0666325			y	0	0	0	29	24	33	0
chr4	177545345	177546875	LTR12C	1	0	0	1	0	1	0.016331	0	0	0.0174137	0	0.015336	0	0	0	15	14	14	0	0	0	1	1	1	0	0	0	0.266039	0.245231	0.2398	0	0	0	0.0213173	0.021789	0.0208898	y		y	1	1	0	117	118	111	0.0253989
chr4	178147902	178149244	LTR12C	0	0	0	9	7	7	0	0	0	0.178679	0.138994	0.122391	0	0	1	380	393	379	4	2	2	12	11	10	0	0	0.019134	7.6838	7.84836	7.40114	0.0794217	0.0439905	0.0413908	0.291644	0.273256	0.238162		y	y	3	1	1	3169	3035	3101	0.086871
chr4	184354145	184355562	LTR12C	0	0	0	0	2	1	0	0	0	0	0.0376106	0.016559	0	1	0	12	21	16	1	0	0	0	0	0	0	0.0198963	0	0.229803	0.397181	0.295912	0.0188045	0	0	0	0	0	y		y	0	0	0	86	96	80	0
chr4	184402976	184404381	LTR12C	6	7	4	2	11	9	0.106704	0.0663393	0.0604461	0.037926	0.208625	0.150304	1	1	4	9	10	8	5	3	3	2	1	1	0.0192053	0.0200662	0.073104	0.173825	0.190749	0.149219	0.0948256	0.063027	0.0593023	0.0464278	0.0237275	0.0227483			y	1	4	1	14	22	16	0.0276586
chr4	190157287	190158566	LTR12C	0	0	0	3	1	1	0	0	0	0.0624934	0.0208343	0.0183456	0	0	1	36	37	25	0	0	0	0	0	0	0	0	0.0200765	0.763795	0.7753	0.512249	0	0	0	0	0	0				0	0	0	7	4	5	0
chr5	13578459	13579864	LTR12C	1	0	0	0	1	1	0.0177839	0	0	0	0.0189659	0.0167004	0	0	0	10	13	9	0	0	0	0	1	2	0	0	0	0.193138	0.247974	0.167872	0	0	0	0	0.0237275	0.0454967	y		y	0	0	0	12	18	10	0
chr5	23951203	23952620	LTR12C	0	0	0	1	3	1	0	0	0	0.0188024	0.0564159	0.016559	0	0	0	19	18	22	0	0	0	0	0	0	0	0	0	0.363855	0.340441	0.406878	0	0	0	0	0	0	y		y	0	0	1	60	64	57	0
chr5	25198725	25200695	LTR12C	0	0	0	1	0	4	0	0	0	0.0135244	0	0.0476428	1	0	2	757	790	773	0	1	0	21	16	14	0.0136972	0	0.0260688	10.4274	10.7473	10.2831	0	0.0149836	0	0.347678	0.270759	0.227137	y	y	y	2	1	1	1314	1303	1266	0.0394521
chr5	26484405	26485952	LTR12C	0	0	1	1	1	0	0	0	0.0137244	0.0172224	0.017225	0	0	0	0	22	19	25	0	0	0	0	1	2	0	0	0	0.385902	0.329156	0.423508	0	0	0	0	0.0215496	0.0413205	y		y	0	0	0	203	203	180	0
chr5	27438573	27440121	LTR12C	3	0	0	3	1	3	0.0484233	0	0	0.0516338	0.0172139	0.045473	0	0	1	49	56	49	3	0	2	13	10	11	0	0	0.0165877	0.858954	0.969518	0.829539	0.0516395	0	0.0358827	0.273903	0.215356	0.227116	y	y	y	0	0	0	299	300	314	0
chr5	29126546	29128293	LTR12C	0	0	1	1	2	0	0	0	0.0121532	0.0152507	0.0305061	0	0	0	0	25	24	27	2	0	0	0	2	0	0	0	0	0.388322	0.368177	0.405026	0.0305049	0	0	0	0.0381651	0			y	1	1	0	935	947	871	0.022244
chr5	33514631	33516056	LTR12C	2	5	0	6	4	8	0.0350687	0.0467201	0	0.112181	0.0747989	0.131728	1	0	1	236	251	270	2	4	3	11	12	10	0.0189357	0	0.0180195	4.49409	4.7206	4.96547	0.0373979	0.0828566	0.05847	0.251769	0.280734	0.224291	y		y	0	0	0	66	54	75	0
chr5	35891984	35893534	LTR12C	1	0	0	4	0	1	0.0161203	0	0	0.0687562	0	0.0151381	0	0	0	12	20	12	1	0	1	0	0	1	0	0	0	0.210085	0.34581	0.20289	0.017191	0	0.0179182	0	0	0.0206203	y		y	0	0	0	77	85	80	0
chr5	49594470	49594855	LTR12C	0	0	0	1	0	0	0	0	0	0.0692026	0	0	0	1	1	9	12	9	0	0	0	1	0	0	0	0.0732286	0.0666956	0.634347	0.835332	0.612623	0	0	0	0.0847156	0	0				0	0	0	7	6	8	0
chr5	49672484	49673817	LTR12C	0	1	0	0	1	1	0	0.00998892	0	0	0.0199903	0.0176025	0	2	1	20	21	19	4	2	0	1	8	3	0	0.0423001	0.0192632	0.407141	0.422209	0.373538	0.079958	0.0442875	0	0.0244678	0.200073	0.0719311				0	1	0	164	134	132	0
chr5	55590996	55592576	LTR12C	2	0	0	0	1	1	0.0316284	0	0	0	0.0168653	0.0148507	0	1	2	565	583	581	0	0	1	12	16	15	0	0.0178437	0.0325035	9.70368	9.88895	9.63675	0	0	0.017578	0.247713	0.337592	0.303431	y	y	y	0	1	0	940	1021	898	0
chr5	64780548	64781822	LTR12C	6	27	13	13	7	10	0.117676	0.282191	0.21665	0.271868	0.146413	0.184176	4	7	10	19	22	20	9	13	8	8	7	10	0.0847202	0.154907	0.201553	0.404696	0.462799	0.411408	0.188237	0.3012	0.1744	0.204807	0.183171	0.250874	y		y	5	4	11	48	61	54	0.152513
chr5	74629325	74630835	LTR12C	2	3	1	21	16	19	0.0330946	0.0264541	0.0140607	0.370532	0.282353	0.295243	0	0	2	77	52	78	2	1	0	0	4	2	0	0	0.0340103	1.38375	0.922922	1.35372	0.0352927	0.0195481	0	0	0.0883104	0.042333	y		y	2	4	1	210	195	201	0.0514706
chr5	81119358	81120628	LTR12C	0	0	0	1	0	1	0	0	0	0.0209788	0	0.0184757	0	0	0	9	11	11	0	0	0	0	0	0	0	0	0	0.192302	0.232128	0.226987	0	0	0	0	0	0	y		y	0	0	0	55	48	39	0
chr5	85864392	85865904	LTR12C	0	0	0	0	0	1	0	0	0	0	0	0.0155186	0	0	0	119	122	135	0	0	1	1	0	0	0	0	0	2.1357	2.16245	2.33988	0	0	0.0183686	0.0215711	0	0	y	y	y	0	0	0	1162	1059	1147	0
chr5	95186686	95188353	LTR12C	0	0	0	2	0	0	0	0	0	0.0319652	0	0	0	2	1	238	233	245	3	2	2	13	5	8	0	0.0338249	0.0154036	3.87424	3.74592	3.85161	0.0479532	0.0354141	0.0333212	0.25435	0.0999915	0.153384	y	y	y	0	1	0	859	823	786	0
chr5	101297045	101298717	LTR12C	0	2	1	6	6	8	0	0.0159273	0.0126984	0.0956089	0.0956236	0.112268	1	1	0	73	66	53	4	3	11	3	8	6	0.0161384	0.0168619	0	1.18476	1.0579	0.830714	0.0637464	0.0529623	0.182719	0.0585207	0.159508	0.114694	y		y	2	1	0	1099	1102	941	0.0464836
chr5	104264510	104265943	LTR12C	0	0	0	0	1	0	0	0	0	0	0.0185953	0	0	0	0	8	8	10	1	0	0	1	1	3	0	0	0	0.151492	0.149618	0.18288	0.0185946	0	0	0.0227603	0.0232639	0.0669115			y	0	0	0	18	30	31	0
chr5	112792659	112794247	LTR12C	1	0	0	3	0	0	0.0157345	0	0	0.0503332	0	0	0	0	0	22	30	27	0	0	0	0	0	2	0	0	0	0.375939	0.506302	0.445579	0	0	0	0	0	0.0402537	y		y	1	0	0	102	98	126	0.0244712
chr5	113768196	113769626	LTR12C	2	1	0	1	1	0	0.0349461	0.00931136	0	0.0186315	0.0186343	0	1	0	0	167	147	151	1	3	5	10	11	14	0.0188695	0	0	3.16902	2.75499	2.76728	0.0186336	0.0619251	0.0971093	0.228081	0.25644	0.312909	y	y	y	0	0	0	234	236	260	0
chr5	114038924	114040552	LTR12C	0	0	0	2	1	0	0	0	0	0.032731	0.016368	0	0	1	0	22	29	38	0	0	0	2	1	1	0	0.0173176	0	0.366702	0.4774	0.611703	0	0	0	0.0400682	0.0204774	0.0196323	y		y	0	0	0	32	28	34	0
chr5	116640173	116642041	LTR12C	0	0	1	0	1	1	0	0	0.011366	0	0.014265	0.0125611	0	0	0	17	15	16	1	1	1	1	0	1	0	0	0	0.246955	0.215205	0.224468	0.0142644	0.0158017	0.0148679	0.0174601	0	0.01711	y		y	1	0	0	397	381	362	0.0208031
chr5	118852616	118854155	LTR12C	1	9	4	11	7	5	0.0162355	0.0778669	0.0551831	0.190431	0.121202	0.0762316	6	7	3	25	27	29	5	9	12	7	8	11	0.105198	0.128233	0.0500542	0.440805	0.47018	0.493823	0.0865692	0.172618	0.216556	0.148349	0.173293	0.228444	y		y	3	5	2	154	121	134	0.075751
chr5	120442691	120444226	LTR12C	0	0	0	0	0	0	0	0	0	0	0	0	0	0	0	10	16	14	0	0	0	1	0	0	0	0	0	0.176781	0.279351	0.239018	0	0	0	0.0212479	0	0	y		y	0	0	0	52	32	38	0
chr5	122766059	122767497	LTR12C	0	0	0	1	2	1	0	0	0	0.0185278	0.0370613	0.0163172	0	0	0	8	8	9	0	0	0	1	1	0	0	0	0	0.150965	0.149097	0.164019	0	0	0	0.0226812	0.023183	0			y	0	0	0	28	22	29	0
chr5	150224843	150226495	LTR12C	0	1	1	7	1	4	0	0.00806007	0.0128521	0.112894	0.0161302	0.0568137	0	0	0	11	7	11	3	2	4	4	0	3	0	0	0	0.180687	0.11356	0.1745	0.0483886	0.0357357	0.0672476	0.0789722	0	0.0580413			y	1	0	0	24	13	24	0.0235232
chr5	150688565	150690104	LTR12C	0	1	0	13	14	29	0	0.00865188	0	0.225055	0.242404	0.442143	0	0	0	139	154	179	2	3	8	16	12	16	0	0	0	2.45087	2.68177	3.04808	0.0346277	0.0575393	0.14437	0.339083	0.259939	0.332282	y	y	y	2	2	1	354	361	358	0.0505007
chr5	154965368	154966874	LTR12C	0	0	0	0	1	1	0	0	0	0	0.017694	0.0155804	0	0	0	18	20	15	0	0	0	1	1	0	0	0	0	0.324334	0.355913	0.261023	0	0	0	0.021657	0.0221362	0	y		y	0	1	0	88	76	98	0
chr5	157120665	157122045	LTR12C	0	0	0	0	0	1	0	0	0	0	0	0.017003	0	0	0	7	11	8	0	0	0	0	0	0	0	0	0	0.137646	0.213625	0.151923	0	0	0	0	0	0	y		y	0	0	1	32	35	23	0
chr5	159620051	159621477	LTR12C	0	2	0	1	0	0	0	0.0186749	0	0.0186837	0	0	0	0	0	13	10	13	0	0	0	2	0	0	0	0	0	0.247382	0.18794	0.238911	0	0	0	0.0457441	0	0	y		y	0	0	0	20	23	17	0
chr5	175647926	175649591	LTR12C	0	1	0	3	7	4	0	0.00799714	0	0.0480054	0.11203	0.0563702	0	0	0	182	178	216	3	4	6	18	13	15	0	0	0	2.96621	2.86513	3.39978	0.0480108	0.0709133	0.100084	0.3526	0.26029	0.287941	y	y	y	1	1	2	228	210	214	0.0233395
chr5	177115054	177116724	LTR12C	1	5	0	22	15	24	0.0149619	0.039866	0	0.350986	0.239345	0.337208	1	2	4	280	327	248	5	11	16	43	43	44	0.0161577	0.0337641	0.0615037	4.54974	5.24771	3.89177	0.0797784	0.194428	0.266091	0.839801	0.858382	0.842097	y	y	y	3	5	5	742	699	677	0.0698089
chr6	694445	695766	LTR12C	4	9	4	4	3	5	0.0756591	0.090717	0.0642897	0.0806753	0.0605157	0.0888118	3	3	4	10	14	12	9	16	6	3	7	4	0.0612795	0.0640265	0.0777526	0.20542	0.28403	0.238062	0.18154	0.357519	0.126146	0.0740701	0.176654	0.0967794			y	0	0	0	0	0	0	0
chr6	2860194	2861967	LTR12C	2	5	1	3	7	4	0.0281855	0.03755	0.011975	0.0450812	0.105206	0.0529364	10	6	5	40	31	26	9	2	7	5	5	4	0.152191	0.0954078	0.0724134	0.612204	0.468589	0.384305	0.135259	0.0332968	0.109652	0.0919783	0.0940135	0.0721069	y		y	0	1	0	15	8	7	0
chr6	3719792	3721563	LTR12C	4	3	0	38	23	35	0.0564346	0.0225555	0	0.571674	0.346066	0.463717	2	4	3	1564	1592	1483	12	9	19	74	64	81	0.0304725	0.0636771	0.0434971	23.9642	24.0915	21.9449	0.180549	0.150005	0.297963	1.36282	1.20473	1.46181	y	y	y	2	5	5	2047	2079	1938	0.0438851
chr6	7315271	7316554	LTR12C	0	2	1	3	4	3	0	0.0207564	0.0165485	0.0622986	0.0830775	0.0548653	0	0	0	14	18	15	0	1	1	1	0	0	0	0	0	0.296105	0.375997	0.306391	0	0.0230067	0.0216471	0.0254213	0	0	y		y	2	2	2	42	39	25	0.0605772
chr6	8887218	8888502	LTR12C	0	0	0	0	1	0	0	0	0	0	0.0207532	0	0	0	0	12	7	15	0	0	0	2	2	2	0	0	0	0.253607	0.146107	0.306153	0	0	0	0.050803	0.0519271	0.0497841		y	y	1	1	0	50	56	41	0.030265
chr6	9024329	9025910	LTR12C	0	0	0	3	2	3	0	0	0	0.050556	0.0337092	0.0445239	0	0	0	27	32	33	0	1	0	1	1	4	0	0	0	0.463422	0.542446	0.547008	0	0.0186702	0	0.0206297	0.0210861	0.0808638	y		y	1	0	0	288	268	303	0.0245796
chr6	10171749	10173240	LTR12C	0	0	0	2	0	1	0	0	0	0.0357385	0	0.0157371	0	1	0	23	25	18	0	0	0	2	1	2	0	0.0189088	0	0.418596	0.449367	0.316378	0	0	0	0.0437499	0.0223589	0.0428724	y		y	0	1	0	87	81	85	0
chr6	11087268	11088814	LTR12C	1	0	0	0	2	4	0.016162	0	0	0	0.0344723	0.0607091	0	0	0	43	48	35	2	1	0	1	1	2	0	0	0	0.754751	0.83209	0.593294	0.0344709	0.0190929	0	0.0210967	0.0215635	0.0413472	y		y	0	1	0	137	166	163	0
chr6	11933075	11934660	LTR12C	0	0	0	1	4	0	0	0	0	0.0168095	0.0672482	0	0	0	0	44	45	54	1	1	2	1	2	0	0	0	0	0.753301	0.76089	0.892845	0.0168113	0.0186231	0.0350451	0.0205776	0.0420658	0	y		y	0	1	0	293	258	270	0
chr6	13853993	13855510	LTR12C	0	0	0	3	1	1	0	0	0	0.0526889	0.0175657	0.0154674	0	0	0	11	12	9	0	0	1	0	0	3	0	0	0	0.196767	0.211999	0.155478	0	0	0.018308	0	0	0.0632065	y		y	0	0	0	128	174	142	0
chr6	13871028	13872717	LTR12C	0	0	0	1	3	2	0	0	0	0.0157744	0.0473305	0.0277846	0	0	0	32	38	33	0	0	0	0	1	0	0	0	0	0.514121	0.602966	0.512031	0	0	0	0	0.0197378	0	y		y	0	0	0	88	77	73	0
chr6	17744507	17746098	LTR12C	1	0	0	0	1	2	0.0157049	0	0	0	0.0167486	0.029496	0	1	0	9	9	10	0	0	0	0	0	1	0	0.0177203	0	0.153503	0.151604	0.164718	0	0	0	0	0	0.0200889	y		y	1	0	1	34	24	26	0.0244251
chr6	19806378	19807762	LTR12C	2	0	0	8	4	14	0.0361076	0	0	0.154006	0.0770147	0.237353	1	1	1	27	27	14	0	0	0	0	1	1	0.0194967	0.0203707	0.0185533	0.529386	0.522837	0.265096	0	0	0	0	0.0240876	0.0230935		y	y	79	98	104	639	660	632	2.21818
chr6	19853640	19855220	LTR12C	0	0	0	0	2	0	0	0	0	0	0.0337305	0	0	0	2	244	248	247	0	0	0	3	2	2	0	0	0.0325035	4.19061	4.20662	4.09686	0	0	0	0.0619282	0.042199	0.0404575	y	y	y	0	0	2	652	585	583	0
chr6	20239113	20240334	LTR12C	0	0	0	0	0	1	0	0	0	0	0	0.0192171	0	0	0	6	9	12	0	0	1	0	2	0	0	0	0	0.133346	0.197545	0.257559	0	0	0.0227463	0	0.0546064	0	y		y	0	0	0	34	27	29	0
chr6	20244033	20245564	LTR12C	1	1	0	13	9	14	0.0163203	0.00869709	0	0.226231	0.156645	0.214564	1	0	0	234	219	197	4	3	7	7	10	7	0.0176247	0	0	4.14749	3.83361	3.37212	0.0696172	0.0578399	0.126984	0.149124	0.217748	0.146133	y	y	y	2	1	2	636	578	596	0.0507646
chr6	20301311	20302771	LTR12C	0	0	0	2	0	0	0	0	0	0.0364973	0	0	0	0	0	26	26	26	0	0	0	2	0	1	0	0	0	0.483243	0.477265	0.466694	0	0	0	0.0446788	0	0.0218914	y		y	0	0	0	121	92	113	0
chr6	21550892	21553078	LTR12C	0	0	0	0	0	1	0	0	0	0	0	0.0107338	0	1	0	33	31	24	0	0	0	0	1	0	0	0.0128971	0	0.409646	0.380058	0.287722	0	0	0	0	0.0152503	0	y		y	0	0	0	216	183	189	0
chr6	24765339	24766727	LTR12C	0	1	2	12	6	15	0	0.00959311	0.0305932	0.230343	0.115189	0.253574	4	1	1	45	41	49	2	4	0	7	6	4	0.077762	0.020312	0.0184999	0.879768	0.79165	0.925163	0.0383948	0.0850653	0	0.164487	0.144109	0.0921078	y		y	1	0	0	101	123	110	0.0279973
chr6	27391751	27393171	LTR12C	2	4	0	1	1	1	0.0351922	0.0375077	0	0.0187627	0.0187656	0.016524	0	1	0	11	11	15	1	2	1	2	1	0	0	0.0198542	0	0.210208	0.207608	0.276831	0.0187648	0.0415742	0.0195586	0.0459373	0.0234769	0	y		y	0	0	1	84	89	89	0
chr6	28436268	28437694	LTR12C	0	0	2	0	0	3	0	0	0.029778	0	0	0.0493634	0	0	2	14	7	14	3	0	0	0	2	2	0	0	0.0360137	0.266412	0.131558	0.257288	0.0560575	0	0	0	0.0467562	0.0448267	y		y	1	0	0	53	51	49	0.0272512
chr6	28479433	28480820	LTR12C	0	0	0	42	29	39	0	0	0	0.806782	0.557149	0.659769	3	1	0	27	20	21	7	6	5	11	9	7	0.0583635	0.0203266	0	0.528241	0.386449	0.396784	0.134479	0.12769	0.10012	0.258667	0.216319	0.161305				0	0	0	21	17	24	0
chr6	28606437	28608082	LTR12C	8	7	8	39	44	33	0.121515	0.0566606	0.103254	0.631658	0.712749	0.470708	7	2	2	106	135	125	18	6	11	6	3	11	0.114823	0.0342772	0.0312192	1.74858	2.19941	1.99139	0.291567	0.107663	0.185718	0.118962	0.0607973	0.213724	y			0	1	1	261	281	249	0
chr6	28833264	28834781	LTR12C	67	71	37	51	48	60	1.10355	0.623192	0.517846	0.895711	0.843151	0.928045	12	20	18	60	64	63	57	60	63	41	39	66	0.213448	0.371694	0.304681	1.07327	1.13066	1.08835	1.0012	1.16747	1.1534	0.8815	0.857053	1.39054				3	1	3	51	31	45	0.0768496
chr6	28916702	28918133	LTR12C	13	18	6	43	25	43	0.226991	0.167487	0.0890217	0.800594	0.465533	0.70507	2	5	9	41	51	52	16	23	20	17	6	5	0.0377126	0.0985081	0.161496	0.77748	0.955145	0.952304	0.297929	0.474428	0.388166	0.387466	0.139779	0.111675				1	4	4	144	128	131	0.027156
chr6	28925439	28927141	LTR12C	1	3	1	14	13	17	0.0146806	0.0234699	0.0124746	0.219155	0.203532	0.234365	1	1	0	12	8	13	5	4	4	2	4	1	0.0158539	0.0165646	0	0.191323	0.125971	0.200168	0.0782785	0.0693717	0.065272	0.0383261	0.0783482	0.0187787				0	0	0	54	52	56	0
chr6	28982729	28984224	LTR12C	1	1	0	3	2	9	0.0167133	0.00890651	0	0.0534642	0.0356483	0.141255	3	0	1	14	25	22	0	6	3	3	6	4	0.0541473	0	0.0171758	0.254116	0.448165	0.38565	0	0.118465	0.0557323	0.0654492	0.133795	0.0855155				1	2	0	32	34	19	0.0259935
chr6	30782991	30784637	LTR12C	0	1	1	5	10	2	0	0.00808945	0.012899	0.0809326	0.16189	0.0285104	1	0	0	6	11	9	1	3	2	12	5	7	0.0163933	0	0	0.098916	0.179102	0.143293	0.0161883	0.0537989	0.0337464	0.23778	0.101267	0.135923				0	0	0	12	18	13	0
chr6	30968071	30969388	LTR12C	0	2	2	8	6	3	0	0.0202206	0.0322425	0.161841	0.121399	0.0534489	0	0	0	25	34	23	2	4	3	4	4	4	0	0	0	0.515109	0.691882	0.457671	0.0404647	0.0896512	0.0632648	0.09906	0.101252	0.0970734	y			1	0	0	49	48	49	0.0295067
chr6	30988315	30990025	LTR12C	0	2	0	2	4	7	0	0.0155734	0	0.0311614	0.0623324	0.0960518	0	1	0	18	16	10	5	5	5	20	16	16	0	0.0164871	0	0.285642	0.250762	0.153255	0.0779123	0.0863089	0.0812083	0.381468	0.311927	0.299054	y			1	0	0	23	30	31	0.0227253
chr6	31163057	31164601	LTR12C	4	4	2	29	20	15	0.0647317	0.0344954	0.0275022	0.500419	0.34517	0.227954	1	6	2	125	128	125	15	10	13	8	12	16	0.0174763	0.109558	0.0332614	2.19689	2.22178	2.12165	0.258866	0.191176	0.233842	0.168992	0.259097	0.331206		y		1	3	3	194	210	196	0.0251686
chr6	35898862	35900262	LTR12C	0	3	0	2	0	2	0	0.0285327	0	0.0380615	0	0.0335201	0	2	1	12	11	8	1	1	0	1	2	0	0	0.0402757	0.0183413	0.232594	0.210573	0.149752	0.0190329	0.021084	0	0.0232968	0.0476245	0	y		y	1	0	0	32	19	40	0.0277573
chr6	36330911	36332572	LTR12C	10	11	7	44	65	58	0.15043	0.0881804	0.0894773	0.705775	1.04278	0.819336	4	3	7	1916	1929	1875	52	46	45	159	149	176	0.0649811	0.0509206	0.108215	31.3019	31.1244	29.5831	0.834191	0.817466	0.752436	3.12214	2.99051	3.38664	y	y	y	6	5	5	1626	1652	1623	0.140374
chr6	43965652	43967018	LTR12C	21	39	19	63	60	59	0.384125	0.380157	0.295316	1.22878	1.17044	1.01346	5	7	3	35	25	31	57	38	54	126	130	155	0.0987679	0.144474	0.0563934	0.695284	0.490488	0.594734	1.11188	0.821135	1.09792	3.00846	3.17265	3.62666	y		y	9	9	5	137	121	146	0.256034
chr6	46372782	46374066	LTR12C	0	0	2	27	11	7	0	0	0.0330712	0.56025	0.228285	0.127919	1	0	3	12	11	13	5	6	0	2	8	2	0.0210151	0	0.0599949	0.253607	0.229597	0.265332	0.103762	0.137933	0	0.050803	0.207708	0.0497841			y	0	0	0	13	8	11	0
chr6	46742155	46743701	LTR12C	2	0	2	6	3	7	0.032324	0	0.0274666	0.103401	0.0517085	0.106241	0	0	2	344	326	360	1	0	2	7	5	8	0	0	0.0332184	6.03801	5.65128	6.10246	0.0172354	0	0.0359292	0.147677	0.107818	0.165389	y	y	y	0	1	0	602	626	544	0
chr6	49596127	49597827	LTR12C	1	1	0	0	2	1	0.0146979	0.00783249	0	0	0.0313495	0.0138024	0	1	0	95	116	116	1	0	1	1	0	3	0	0.0165841	0	1.51642	1.82872	1.78822	0.0156741	0	0.0163372	0.0191856	0	0.0564025	y		y	0	0	0	870	880	757	0
chr6	63983878	63985398	LTR12C	0	0	1	2	3	1	0	0	0.0139682	0.0350566	0.052593	0.0154369	0	1	1	30	28	30	0	0	0	1	0	1	0	0.018548	0.0168933	0.535578	0.493689	0.517237	0	0	0	0.0214576	0	0.0210272	y		y	0	0	0	206	187	192	0
chr6	64035502	64036922	LTR12C	0	0	0	2	2	1	0	0	0	0.0375254	0.0375311	0.016524	0	0	0	9	11	12	0	1	0	0	1	0	0	0	0	0.171988	0.207608	0.221465	0	0.0207871	0	0	0.0234769	0	y		y	0	0	0	95	95	72	0
chr6	74281266	74282822	LTR12C	1	1	2	12	8	5	0.0160581	0.00855735	0.0272901	0.205473	0.137003	0.0753987	2	0	2	518	509	543	3	3	0	3	3	3	0.034683	0	0.0330049	9.03369	8.76692	9.14538	0.051374	0.0569106	0	0.0628834	0.0642748	0.0616222	y	y	y	1	1	2	964	889	874	0.0249745
chr6	78739334	78740894	LTR12C	0	0	0	1	0	0	0	0	0	0.0170789	0	0	0	0	0	11	9	9	0	0	0	0	0	1	0	0	0	0.191343	0.154617	0.151192	0	0	0	0	0	0.0204881	y		y	0	0	0	13	12	14	0
chr6	86035514	86037169	LTR12C	0	0	1	0	0	0	0	0	0.0128288	0	0	0	0	0	0	26	32	24	0	0	0	2	1	0	0	0	0	0.426305	0.518192	0.380036	0	0	0	0.0394145	0.0201433	0	y		y	0	0	0	55	50	50	0
chr6	89774561	89776023	LTR12C	0	1	0	2	0	0	0	0.00910755	0	0.0364474	0	0	0	1	0	13	13	14	1	0	0	1	2	1	0	0.0192839	0	0.241291	0.238306	0.250953	0.0182257	0	0	0.0223088	0.0456049	0.0218614	y		y	0	0	0	50	46	46	0
chr6	96707832	96709385	LTR12C	0	0	0	0	0	0	0	0	0	0	0	0	0	0	0	22	21	17	0	0	0	3	5	2	0	0	0	0.384411	0.362399	0.286873	0	0	0	0.0630049	0.107332	0.0411609	y	y	y	0	0	0	135	112	140	0
chr6	101513543	101514697	LTR12C	0	0	0	0	0	0	0	0	0	0	0	0	0	0	0	11	15	16	0	0	1	2	0	0	0	0	0	0.258662	0.348357	0.363351	0	0	0.0240669	0.056526	0	0	y		y	0	0	1	11	10	8	0
chr6	107253458	107254829	LTR12C	0	0	1	1	0	1	0	0	0.0154863	0.0194333	0	0.0171146	0	0	0	9	6	11	0	1	0	0	0	0	0	0	0	0.178135	0.117288	0.210265	0	0.02153	0	0	0	0	y		y	0	0	0	19	12	27	0
chr6	107684461	107686013	LTR12C	8	7	6	8	10	14	0.128796	0.0600558	0.0820813	0.137335	0.171695	0.21166	6	7	9	44	52	54	3	3	4	7	5	2	0.104317	0.127159	0.148905	0.769318	0.897946	0.91183	0.0515064	0.0570573	0.0715805	0.147106	0.107401	0.0411874	y		y	5	4	7	262	321	273	0.125194
chr6	113009715	113011156	LTR12C	2	0	1	3	4	3	0.0346793	0	0.014734	0.0554678	0.0739683	0.0488496	0	3	2	195	213	168	1	0	0	12	10	14	0	0.0586947	0.0356389	3.67211	3.96145	3.05532	0.0184913	0	0	0.271607	0.231348	0.31052	y	y	y	0	0	0	75	70	73	0
chr6	116154501	116156327	LTR12C	0	0	0	1	4	5	0	0	0	0.0145909	0.0583726	0.0642499	1	0	0	12	10	11	4	3	4	5	6	3	0.0147773	0	0	0.17833	0.14677	0.157871	0.0583702	0.0484956	0.0608395	0.0893086	0.109542	0.0525105	y		y	4	3	7	116	80	100	0.0851266
chr6	116210087	116211469	LTR12C	1	0	0	0	0	0	0.0180799	0	0	0	0	0	0	0	0	10	11	8	0	0	0	0	0	0	0	0	0	0.196353	0.213316	0.151703	0	0	0	0	0	0				0	0	0	1	1	0	0
chr6	117335741	117337160	LTR12C	0	0	0	0	0	0	0	0	0	0	0	0	0	0	0	13	7	13	0	0	0	1	0	0	0	0	0	0.248603	0.132207	0.240089	0	0	0	0.0229849	0	0	y		y	0	0	0	16	10	7	0
chr6	119336307	119337855	LTR12C	0	1	0	3	2	1	0	0.00860158	0	0.0516338	0.0344278	0.0151577	0	0	0	10	11	15	2	0	3	0	0	3	0	0	0	0.175297	0.190441	0.253941	0.0344263	0	0.0538241	0	0	0.0619407	y		y	1	0	1	30	24	26	0.0251035
chr6	119761995	119763583	LTR12C	0	1	0	2	0	1	0	0.00838491	0	0.0335554	0	0.0147759	1	0	1	16	25	19	0	1	1	2	1	0	0.0169921	0	0.0161699	0.27341	0.421918	0.313556	0	0.0185879	0.0174895	0.0410775	0.0209932	0	y		y	0	0	0	41	40	58	0
chr6	122485334	122486766	LTR12C	0	0	0	0	0	0	0	0	0	0	0	0	0	0	0	9	7	14	0	1	0	0	1	0	0	0	0	0.170547	0.131007	0.25621	0	0.0206129	0	0	0.0232802	0	y		y	0	0	0	9	21	13	0
chr6	125212937	125214527	LTR12C	0	1	0	1	1	2	0	0.00837436	0	0.0167566	0.0167592	0.0295146	0	0	0	9	12	8	0	0	0	0	0	0	0	0	0	0.1536	0.202266	0.131857	0	0	0	0	0	0	y		y	1	0	0	0	0	4	0.0244404
chr6	125965414	125966843	LTR12C	0	1	0	3	4	7	0	0.00931787	0	0.0559336	0.0745895	0.11494	0	0	0	12	12	10	2	1	0	1	0	0	0	0	0	0.227874	0.225055	0.183392	0.0372932	0.0206562	0	0.022824	0	0	y		y	0	0	0	20	24	20	0
chr6	127534911	127536299	LTR12C	0	0	0	3	3	6	0	0	0	0.0575858	0.0575946	0.10143	0	0	0	21	27	19	0	1	3	3	2	4	0	0	0	0.410558	0.52133	0.358737	0	0.0212663	0.0600286	0.0704946	0.0480363	0.0921078	y		y	2	0	0	103	108	101	0.0559946
chr6	135225686	135227235	LTR12C	1	0	0	1	4	1	0.0161307	0	0	0.0172001	0.0688111	0.0151479	2	1	0	39	30	34	0	2	0	4	2	2	0.0348398	0.0182008	0	0.683216	0.519049	0.575227	0	0.0381119	0	0.0842234	0.0430435	0.0412671	y		y	0	2	2	89	107	82	0
chr6	140018195	140019615	LTR12C	0	0	0	2	2	3	0	0	0	0.0375254	0.0375311	0.049572	0	0	1	14	17	20	0	0	0	0	0	2	0	0	0.018083	0.267537	0.320848	0.369108	0	0	0	0	0	0.0450161	y		y	1	0	0	32	35	29	0.0273664
chr6	144815259	144816842	LTR12C	0	0	0	0	0	1	0	0	0	0	0	0.0148225	0	0	0	18	18	19	1	2	2	1	0	0	0	0	0	0.308558	0.304741	0.314546	0.0168326	0.0372933	0.0350894	0.0206036	0	0	y		y	0	0	0	56	40	50	0
chr6	153155294	153156793	LTR12C	0	2	0	5	4	3	0	0.0177655	0	0.0888693	0.0711063	0.0469595	0	1	3	73	72	74	1	3	4	7	5	12	0	0.0188079	0.0513899	1.3215	1.28727	1.29372	0.0177758	0.0590747	0.0741114	0.152307	0.111198	0.255862	y		y	0	1	0	119	118	133	0
chr6	155684008	155685535	LTR12C	2	0	0	2	5	3	0.0327262	0	0	0.0348959	0.0872531	0.0460984	1	0	0	9	6	10	1	1	1	2	1	0	0.0176709	0	0	0.159937	0.105305	0.171622	0.0174499	0.0193305	0.0181881	0.0427184	0.0218318	0	y		y	1	0	0	46	24	40	0.0254488
chr6	166177920	166179337	LTR12C	0	0	1	2	1	2	0	0	0.0149835	0.0376048	0.0188053	0.033118	0	0	0	15	15	15	0	0	0	1	0	1	0	0	0	0.287254	0.283701	0.277417	0	0	0	0.0230173	0	0.0225557	y		y	0	0	0	6	11	20	0
chr7	19284924	19286590	LTR12C	0	0	0	0	1	2	0	0	0	0	0.0159947	0.0281682	0	0	0	108	107	83	1	1	0	3	10	3	0	0	0	1.75911	1.72126	1.30561	0.015994	0.0177177	0	0.0587314	0.200103	0.0575535	y		y	0	0	0	902	841	860	0
chr7	47667893	47669313	LTR12C	0	1	0	6	4	6	0	0.00937693	0	0.112576	0.0750622	0.099144	0	0	0	13	16	8	0	0	0	0	0	0	0	0	0	0.248428	0.301975	0.147643	0	0	0	0	0	0			y	0	0	0	4	13	18	0
chr7	52430252	52431555	LTR12C	0	1	0	6	3	1	0	0.0102189	0	0.122685	0.0613517	0.0180077	0	1	0	60	66	47	0	0	0	3	4	3	0	0.021637	0	1.24954	1.35749	0.94529	0	0	0	0.0750933	0.10234	0.0735873	y		y	0	0	0	24	36	25	0
chr7	53562532	53563953	LTR12C	2	0	0	0	1	1	0.0351674	0	0	0	0.0187524	0.0165124	0	0	0	20	18	18	0	0	0	0	1	1	0	0	0	0.381927	0.339482	0.331963	0	0	0	0	0.0234604	0.0224922	y		y	0	0	0	57	62	72	0
chr7	65695321	65696891	LTR12C	0	0	0	0	2	1	0	0	0	0	0.0339453	0.0149453	1	0	0	21	30	25	4	0	0	0	3	1	0.0171869	0	0	0.362965	0.512107	0.417304	0.0678879	0	0	0	0.0637016	0.0203576	y		y	1	0	0	158	168	171	0.0247518
chr7	67554374	67555967	LTR12C	0	0	0	5	4	4	0	0	0	0.0836253	0.0669105	0.058918	0	0	0	11	8	6	2	3	0	2	1	3	0	0	0	0.187379	0.13459	0.0987068	0.0334538	0.0555888	0	0.0409485	0.0209273	0.060191	y		y	1	0	0	5	6	13	0.0243944
chr7	68858633	68860014	LTR12C	1	0	0	23	18	17	0.018093	0	0	0.443729	0.347319	0.288841	0	0	3	357	350	312	0	1	0	7	8	5	0	0	0.0557809	7.01487	6.79224	5.92069	0	0.0213741	0	0.165321	0.193119	0.115718	y	y	y	0	0	0	68	58	61	0
chr7	70502400	70503948	LTR12C	0	0	0	3	4	2	0	0	0	0.0516338	0.0688555	0.0303153	0	0	1	59	46	38	0	0	0	2	1	1	0	0	0.0165877	1.03425	0.79639	0.643316	0	0	0	0.0421389	0.0215356	0.0206469	y		y	0	0	1	249	271	241	0
chr7	79605588	79607488	LTR12C	0	0	0	3	1	1	0	0	0	0.0420679	0.0140248	0.0123495	0	1	0	30	21	21	1	2	2	3	1	3	0	0.0148384	0	0.428462	0.296213	0.289653	0.0140242	0.0310712	0.029235	0.0514982	0.0175459	0.0504654	y		y	0	0	0	195	220	170	0
chr7	80671842	80673661	LTR12C	0	0	0	3	2	1	0	0	0	0.0439412	0.0292986	0.0128994	0	0	0	47	57	40	1	1	0	3	0	2	0	0	0	0.701149	0.83981	0.576287	0.0146487	0.0162274	0	0.0537914	0	0.0351417	y		y	1	0	0	863	755	899	0.0213635
chr7	80685932	80687355	LTR12C	0	1	1	1	0	2	0	0.00935716	0.0149204	0.0187231	0	0.0329783	0	0	1	18	21	18	1	0	2	1	2	1	0	0	0.0180448	0.343252	0.395506	0.331497	0.0187252	0	0.0390348	0.0229202	0.0468548	0.0224606	y		y	0	0	0	122	137	140	0
chr7	81065294	81066968	LTR12C	0	0	0	0	1	0	0	0	0	0	0.0159182	0	0	0	0	75	42	51	0	0	0	2	2	4	0	0	0	1.21577	0.672407	0.798411	0	0	0	0.0389672	0.0398294	0.0763713	y		y	0	1	1	2172	2257	2261	0
chr7	86917857	86919185	LTR12C	0	0	0	0	0	0	0	0	0	0	0	0	0	0	0	6	8	13	0	0	0	0	1	0	0	0	0	0.122602	0.161447	0.256541	0	0	0	0	0.0251033	0	y		y	0	0	0	61	55	61	0
chr7	91771856	91773202	LTR12C	0	0	0	23	28	29	0	0	0	0.455267	0.554323	0.505541	0	0	1	67	58	59	1	1	2	1	4	3	0	0	0.0190771	1.35075	1.15484	1.14873	0.0197964	0.0219299	0.0412678	0.0242314	0.0990704	0.0712364	y		y	0	0	2	108	117	115	0
chr7	102914526	102915934	LTR12C	14	39	18	31	38	54	0.248445	0.368817	0.271428	0.5866	0.719169	0.899901	26	31	22	74	79	93	20	27	17	20	21	27	0.498273	0.620727	0.401216	1.42618	1.50371	1.73098	0.378494	0.566034	0.33533	0.463289	0.497216	0.612896	y		y	0	2	1	128	133	129	0
chr7	111220973	111222562	LTR12C	0	0	0	0	0	0	0	0	0	0	0	0	0	0	0	49	43	45	0	1	0	2	2	0	0	0	0	0.836791	0.725243	0.742165	0	0.0185762	0	0.0410516	0.0419599	0	y		y	2	3	0	257	253	268	0.0489116
chr7	112657214	112658709	LTR12C	0	0	0	2	4	0	0	0	0	0.0356428	0.0712966	0	0	0	0	7	9	9	0	0	1	2	0	0	0	0	0	0.127058	0.161339	0.157766	0	0	0.0185774	0.0436328	0	0	y		y	0	0	0	38	34	43	0
chr7	113716038	113717461	LTR12C	0	0	0	6	1	3	0	0	0	0.112339	0.018726	0.0494675	0	1	0	103	109	98	0	0	0	8	4	11	0	0.0198124	0	1.96416	2.05286	1.80482	0	0	0	0.183362	0.0937096	0.247066	y	y	y	0	0	0	318	362	295	0
chr7	119590361	119592128	LTR12C	0	0	0	0	0	0	0	0	0	0	0	0	0	0	0	14	14	9	0	0	1	1	1	3	0	0	0	0.214999	0.212339	0.13348	0	0	0.0157177	0.0184581	0.0188665	0.0542638	y	y	y	0	0	0	205	170	156	0
chr7	120699841	120701243	LTR12C	0	0	0	8	2	3	0	0	0	0.152029	0.038013	0.0502084	0	0	1	44	45	56	0	1	1	11	9	13	0	0	0.0183151	0.851627	0.860207	1.04677	0	0.021054	0.0198097	0.255899	0.214005	0.296361	y		y	25	33	20	298	248	254	0.692944
chr7	121061581	121063186	LTR12C	0	0	0	0	0	0	0	0	0	0	0	0	0	0	0	10	11	10	0	0	1	0	0	1	0	0	0	0.169071	0.183678	0.163281	0	0	0.0173042	0	0	0.0199136	y		y	0	0	0	38	41	40	0
chr7	129869680	129871068	LTR12C	0	0	0	10	6	5	0	0	0	0.191953	0.115189	0.0845248	2	1	0	41	43	49	2	0	3	4	5	6	0.038881	0.020312	0	0.801566	0.830267	0.925163	0.0383948	0	0.0600286	0.0939928	0.120091	0.138162			y	1	1	2	125	140	115	0.0279973
chr7	137830726	137832185	LTR12C	0	0	0	0	2	1	0	0	0	0	0.0365279	0.0160823	0	0	0	27	14	16	0	0	0	0	0	0	0	0	0	0.502173	0.257165	0.287393	0	0	0	0	0	0	y		y	0	0	0	51	53	41	0
chr7	143120308	143122051	LTR12C	0	0	0	2	0	2	0	0	0	0.0305714	0	0.0269238	0	0	0	26	14	27	0	1	0	5	1	0	0	0	0	0.404782	0.215263	0.405955	0	0.016935	0	0.0935614	0.0191263	0	y		y	0	0	0	39	46	68	0
chr7	148645991	148647539	LTR12C	0	3	0	15	12	19	0	0.0258047	0	0.258169	0.206567	0.287996	1	1	3	113	135	139	2	3	5	19	18	27	0.0174311	0.0182125	0.0497632	1.98085	2.33723	2.35318	0.0344263	0.0572047	0.0897069	0.40032	0.387642	0.557466	y		y	2	1	1	221	212	232	0.0502071
chr7	148734965	148736353	LTR12C	2	1	1	9	11	6	0.0360035	0.00959311	0.0152966	0.172757	0.21118	0.10143	1	3	1	30	26	23	1	1	3	1	2	1	0.0194405	0.0609359	0.0184999	0.586512	0.502022	0.43426	0.0191974	0.0212663	0.0600286	0.0234982	0.0480363	0.0230269	y		y	1	0	0	50	43	35	0.0279973
chr7	152394622	152395274	LTR12C	1	0	0	2	6	4	0.0383227	0	0	0.081727	0.245219	0.143951	0	0	0	21	14	18	3	2	0	0	0	1	0	0	0	0.87401	0.575465	0.723497	0.122604	0.0905449	0	0	0	0.0490206	y		y	0	0	0	44	45	42	0
chr8	4440166	4441763	LTR12C	0	0	0	0	1	0	0	0	0	0	0.0166857	0	0	0	0	13	14	17	0	0	1	0	1	1	0	0	0	0.220894	0.234943	0.278969	0	0	0.0173909	0	0.0208749	0.0200134	y			0	0	0	17	26	32	0
chr8	5901716	5903104	LTR12C	3	2	0	6	10	16	0.0540053	0.0191862	0	0.115172	0.191982	0.270479	1	2	0	53	34	30	3	5	8	14	17	14	0.0194405	0.0406239	0	1.03617	0.65649	0.566426	0.0575922	0.106332	0.160076	0.328975	0.408308	0.322377				0	0	0	139	153	131	0
chr8	21943891	21945324	LTR12C	1	1	1	3	2	3	0.0174364	0.00929186	0.0148162	0.0557774	0.0371906	0.0491223	0	0	0	28	31	26	0	2	0	1	1	1	0	0	0	0.530221	0.579768	0.475487	0	0.041197	0	0.0227603	0.0232639	0.0223038	y		y	1	0	2	104	104	99	0.0271181
chr8	22927449	22928865	LTR12C	5	2	6	20	16	26	0.0882289	0.0188068	0.0899648	0.376314	0.301097	0.430838	2	3	5	76	55	57	5	6	6	5	8	4	0.0381121	0.059731	0.0906702	1.45645	1.04097	1.05493	0.0940889	0.125075	0.117683	0.115168	0.188346	0.0902864		y	y	12	16	18	233	217	179	0.329324
chr8	29161588	29162993	LTR12C	2	0	0	9	7	5	0.0355679	0	0	0.170667	0.132761	0.0835021	3	1	0	312	295	364	7	9	5	45	38	36	0.0576158	0.0200662	0	6.02592	5.6271	6.78948	0.132756	0.189081	0.0988372	1.04462	0.901646	0.81894	y	y	y	5	0	1	2143	2166	2097	0.138293
chr8	29168800	29170085	LTR12C	1	2	0	14	15	7	0.0194447	0.0207241	0	0.290274	0.311056	0.12782	2	0	0	469	483	532	6	7	14	67	77	73	0.0419975	0	0	9.90409	10.0736	10.8498	0.124417	0.160797	0.302588	1.70058	1.99764	1.81571	y		y	3	3	3	3968	3716	3624	0.0907244
chr8	38577201	38578576	LTR12C	1	0	0	1	0	1	0.018172	0	0	0.0193767	0	0.0170648	0	1	1	10	10	7	0	0	0	0	0	0	0	0.020504	0.0186748	0.197352	0.194911	0.133416	0	0	0	0	0	0	y		y	0	0	0	26	25	32	0
chr8	39037451	39039054	LTR12C	0	2	0	4	0	1	0	0.0166129	0	0.0664829	0	0.0146376	3	0	1	64	86	75	1	1	2	0	1	0	0.0504992	0	0.0160186	1.08341	1.43782	1.22614	0.0166226	0.018414	0.0346516	0	0.0207967	0	y		y	0	0	0	197	187	194	0
chr8	42641736	42643142	LTR12C	0	1	0	2	6	6	0	0.0094703	0	0.037899	0.113714	0.100131	0	0	0	33	38	47	0	0	0	0	1	1	0	0	0	0.636903	0.724331	0.876041	0	0	0	0	0.0237107	0.0227321	y		y	0	2	0	56	67	56	0
chr8	52143248	52144659	LTR12C	0	1	0	2	1	1	0	0.00943674	0	0.0377647	0.0188853	0.0166294	0	0	1	130	107	105	1	0	0	0	1	2	0	0	0.0181983	2.50012	2.03234	1.95018	0.0188845	0	0	0	0.0236266	0.0453032	y		y	0	0	0	26	28	26	0
chr8	53864270	53865982	LTR12C	1	2	1	23	10	12	0.0145949	0.0155552	0.0124017	0.357938	0.155649	0.164468	0	1	1	259	266	252	9	8	6	23	25	24	0	0.0164679	0.0149987	4.10526	4.16406	3.85752	0.140078	0.137933	0.0973361	0.438176	0.486816	0.448057	y		y	1	0	0	703	754	820	0.0226988
chr8	53866200	53867682	LTR12C	0	0	1	1	0	1	0	0	0.0143264	0.0179777	0	0.0158327	0	0	0	10	15	9	4	1	2	5	4	4	0	0	0	0.183104	0.271258	0.15915	0.071919	0.0199174	0.0374808	0.110039	0.0899789	0.0862656			y	0	0	0	27	29	37	0
chr8	53873781	53875118	LTR12C	0	0	0	3	0	1	0	0	0	0.0597824	0	0.0175498	0	0	1	14	8	11	1	2	4	10	8	7	0	0	0.0192055	0.284146	0.16036	0.215612	0.0199297	0.044155	0.0830912	0.243946	0.199475	0.167337			y	0	0	0	43	38	36	0
chr8	53881626	53882971	LTR12C	0	0	1	0	1	0	0	0	0.0157856	0	0.019812	0	0	0	0	12	7	9	0	1	0	0	1	2	0	0	0	0.242105	0.139481	0.175361	0	0.0219462	0	0	0.024786	0.0475262	y		y	0	0	0	18	21	18	0
chr8	64038486	64039840	LTR12C	4	6	4	34	28	24	0.0738152	0.059004	0.0627229	0.669027	0.551048	0.415907	3	7	2	140	155	175	1	4	4	4	1	10	0.059786	0.145754	0.0379288	2.80578	3.06797	3.38712	0.0196795	0.0872013	0.082048	0.0963531	0.0246213	0.236052	y		y	0	0	0	143	105	116	0
chr8	64074367	64075872	LTR12C	1	1	3	14	23	27	0.0166023	0.00884733	0.0423223	0.247842	0.407231	0.42095	2	1	0	335	366	341	5	1	5	2	5	9	0.0358583	0.0187329	0	6.04023	6.51753	5.93786	0.0885249	0.0196131	0.0922699	0.0433429	0.110755	0.191131	y		y	2	0	0	396	370	398	0.0516416
chr8	70537605	70539264	LTR12C	0	0	0	1	1	0	0	0	0	0.0160597	0.0160621	0	0	1	0	17	26	20	0	0	0	1	1	2	0	0.016994	0	0.278066	0.420016	0.315933	0	0	0	0.0196597	0.0200947	0.0385309	y		y	0	0	0	85	61	55	0
chr8	76576616	76578264	LTR12C	1	0	0	2	1	2	0.0151617	0	0	0.0323338	0.0161694	0.0284758	0	0	0	29	28	18	1	1	0	0	1	0	0	0	0	0.477514	0.455344	0.286238	0.0161687	0.0179112	0	0	0.0202289	0	y		y	0	3	0	132	111	109	0
chr8	77358983	77360413	LTR12C	0	0	0	0	1	3	0	0	0	0	0.0186343	0.0492253	0	1	0	77	58	46	0	1	0	3	5	2	0	0.0197154	0	1.46117	1.087	0.843012	0	0.0206417	0	0.0684242	0.116564	0.0447013	y		y	1	0	0	468	447	420	0.027175
chr8	81143860	81145703	LTR12C	0	0	0	1	1	3	0	0	0	0.0144563	0.0144585	0.0381944	0	0	0	32	36	29	1	0	1	1	10	4	0	0	0	0.471161	0.523499	0.412367	0.0144579	0	0.0150696	0.017697	0.180885	0.0693682	y		y	0	0	0	48	45	47	0
chr8	86188109	86189787	LTR12C	5	13	9	11	5	5	0.074453	0.103157	0.113877	0.174656	0.0794014	0.0699168	4	6	4	15	19	23	5	3	7	2	8	6	0.0643228	0.100809	0.0612105	0.242574	0.303459	0.359209	0.0793981	0.0527729	0.11586	0.0388743	0.158938	0.114284	y		y	1	0	1	11	12	19	0.0231587
chr8	92828409	92829959	LTR12C	1	0	0	3	1	0	0.0161203	0	0	0.0515671	0.0171917	0	0	1	2	33	42	36	0	0	0	0	3	0	0	0.018189	0.0331326	0.577733	0.7262	0.608671	0	0	0	0	0.0645236	0	y		y	0	0	0	76	71	81	0
chr8	95311743	95313126	LTR12C	1	1	0	0	0	0	0.0180668	0.00962779	0	0	0	0	0	0	0	7	11	10	1	0	0	0	2	0	0	0	0	0.137348	0.213162	0.189491	0.0192668	0	0	0	0.0482099	0			y	0	0	0	16	23	23	0
chr8	96835684	96837359	LTR12C	0	0	0	1	0	0	0	0	0	0.0159063	0	0	0	1	0	39	62	50	1	0	0	0	0	0	0	0.0168317	0	0.631822	0.992009	0.782288	0.0159081	0	0	0	0	0	y		y	0	0	0	181	145	165	0
chr8	105644106	105645667	LTR12C	0	0	0	2	1	1	0	0	0	0.0341358	0.0170705	0.0150314	0	0	0	11	10	12	0	0	0	1	0	0	0	0	0	0.191221	0.171686	0.201461	0	0	0	0.020894	0	0				0	0	0	14	9	19	0
chr8	112052338	112053630	LTR12C	0	0	0	0	5	1	0	0	0	0	0.103123	0.0181611	0	0	0	103	120	115	0	0	0	2	3	1	0	0	0	2.16331	2.48919	2.33264	0	0	0	0.0504884	0.0774083	0.0247379	y	y	y	0	0	0	262	242	225	0
chr8	112770137	112771540	LTR12C	0	0	0	0	0	0	0	0	0	0	0	0	0	0	0	39	35	31	0	0	0	2	0	1	0	0	0	0.754313	0.668573	0.57905	0	0	0	0.046494	0	0.0227808				0	0	0	9	18	14	0
chr8	112834596	112836077	LTR12C	0	0	0	0	1	1	0	0	0	0	0.0179926	0.0158434	0	0	0	206	216	218	1	0	0	3	13	4	0	0	0	3.77448	3.90875	3.85756	0.0179919	0	0	0.0660679	0.292629	0.0863238	y	y	y	0	0	0	310	277	301	0
chr8	115323398	115324824	LTR12C	0	0	0	0	0	0	0	0	0	0	0	0	0	0	0	56	65	60	1	0	1	2	3	1	0	0	0	1.06565	1.22161	1.10266	0.0186858	0	0.0194763	0.0457441	0.0701343	0.0224133	y	y	y	0	1	0	59	64	45	0
chr8	117543144	117544491	LTR12C	0	0	0	2	2	2	0	0	0	0.039559	0.0395651	0.034839	0	0	0	32	37	26	0	0	0	2	1	3	0	0	0	0.644655	0.736161	0.505845	0	0	0	0.0484269	0.0247492	0.0711835	y		y	0	0	1	174	167	192	0
chr8	127725855	127727444	LTR12C	0	0	0	0	0	1	0	0	0	0	0	0.0147666	0	0	0	13	10	10	0	0	0	4	3	0	0	0	0	0.222006	0.168661	0.164926	0	0	0	0.0821032	0.0629399	0			y	0	0	0	8	2	5	0
chr8	139096196	139097938	LTR12C	0	1	1	0	0	0	0	0.00764365	0.0121881	0	0	0	0	0	0	25	30	24	0	0	0	0	0	0	0	0	0	0.389437	0.461543	0.361056	0	0	0	0	0	0	y		y	0	1	0	113	128	109	0
chr8	141499673	141500000	LTR12C	1	4	1	1	0	0	0.0764111	0.162878	0.0649287	0.0814771	0	0	0	2	0	15	14	18	1	0	0	0	2	2	0	0.172434	0	1.24477	1.14741	1.44257	0.0814862	0	0	0	0.203897	0.195483			y	0	0	0	65	63	69	0
chr8	142086603	142088117	LTR12C	0	0	0	4	3	2	0	0	0	0.0703911	0.0528014	0.0309961	0	0	2	68	75	83	1	7	3	19	15	22	0	0	0.0339205	1.21879	1.32762	1.43669	0.0175997	0.136475	0.0550329	0.40931	0.330289	0.464433	y	y	y	0	1	0	89	104	77	0
chr8	144040713	144042296	LTR12C	2	2	2	11	9	7	0.0315685	0.0168228	0.0268246	0.185138	0.1515	0.103758	0	1	3	154	167	168	6	8	10	20	14	10	0	0.0178099	0.0486629	2.63988	2.82732	2.78125	0.100996	0.149173	0.175447	0.412072	0.294833	0.201904	y		y	0	1	0	206	202	213	0
chr9	11196696	11198274	LTR12C	0	0	0	0	0	0	0	0	0	0	0	0	0	0	0	23	19	14	0	1	0	6	6	8	0	0	0	0.395518	0.32269	0.232505	0	0.0187057	0	0.124013	0.126757	0.162035	y		y	0	2	1	122	122	123	0
chr9	15699015	15700603	LTR12C	0	0	0	0	1	1	0	0	0	0	0.0167803	0.0147759	0	0	0	48	39	37	0	0	0	2	0	1	0	0	0	0.82023	0.658192	0.610609	0	0	0	0.0410775	0	0.0201268	y		y	0	0	0	140	143	183	0
chr9	16480324	16481616	LTR12C	0	0	0	1	0	1	0	0	0	0.0206215	0	0.0181611	0	0	0	8	16	17	0	1	0	0	0	0	0	0	0	0.168024	0.331892	0.344825	0	0.0228465	0	0	0	0	y		y	0	0	0	96	86	84	0
chr9	17072421	17074112	LTR12C	3	1	1	1	0	1	0.0443284	0.00787418	0.0125557	0.0157558	0	0.0138759	1	0	1	30	43	41	0	0	0	2	1	1	0.0159571	0	0.015185	0.481418	0.681496	0.635407	0	0	0	0.0385754	0.0197145	0.0189009	y		y	0	0	0	82	78	86	0
chr9	27092470	27093898	LTR12C	1	3	1	6	1	2	0.0174975	0.0279732	0.0148681	0.111945	0.0186604	0.0328629	3	2	0	298	297	262	0	1	2	12	11	7	0.0566878	0.039486	0	5.66282	5.574	4.80823	0	0.0206706	0.0388981	0.27408	0.256799	0.156674	y	y	y	0	0	0	1328	1329	1312	0
chr9	34437740	34439261	LTR12C	0	2	0	4	6	1	0	0.0175085	0	0.0700671	0.105117	0.0154267	3	0	0	150	127	160	5	2	5	1	4	5	0.0532217	0	0	2.67613	2.23776	2.75678	0.0875937	0.0388135	0.0912993	0.0214435	0.0876717	0.105067	y	y	y	1	3	3	246	218	227	0.0255492
chr9	38075186	38077010	LTR12C	7	9	5	6	1	3	0.0958909	0.0657002	0.0582009	0.0876415	0.0146092	0.0385922	5	4	6	14	11	14	2	3	3	0	6	3	0.0739676	0.0618268	0.0844664	0.20828	0.161624	0.201148	0.0292171	0.0485488	0.0456797	0	0.109662	0.0525681	y		y	0	0	0	11	13	15	0
chr9	80104417	80105864	LTR12C	0	0	0	0	0	0	0	0	0	0	0	0	0	0	0	7	9	14	0	0	1	1	2	0	0	0	0	0.131273	0.166691	0.253554	0	0	0.0191937	0.0225401	0.0460776	0	y		y	0	0	0	23	26	29	0
chr9	81024730	81026228	LTR12C	0	0	2	2	2	2	0	0	0.0283467	0.0355714	0.0355769	0.0313272	5	1	1	48	46	41	4	1	3	7	10	5	0.0900647	0.0188204	0.0171414	0.86951	0.822971	0.717272	0.0711508	0.0197047	0.0556207	0.152409	0.222545	0.10668	y	y	y	0	0	0	124	131	141	0
chr9	85707188	85708785	LTR12C	0	0	0	3	0	0	0	0	0	0.0500495	0	0	0	1	0	11	19	21	1	1	0	2	1	1	0	0.0176537	0	0.18691	0.318851	0.344609	0.016685	0.0184832	0	0.040846	0.0208749	0.0200134	y		y	0	0	0	54	56	73	0
chr9	92094402	92095898	LTR12C	3	5	6	8	14	7	0.0501065	0.0445028	0.0851538	0.142476	0.249371	0.109792	6	3	3	15	7	10	2	1	6	3	3	6	0.108222	0.0565368	0.0514929	0.272085	0.125402	0.175178	0.035623	0.019731	0.11139	0.0654054	0.0668526	0.128187	y		y	2	0	1	38	29	32	0.0519522
chr9	99461929	99463766	LTR12C	2	1	1	5	1	3	0.0272035	0.00724836	0.0115578	0.0725177	0.0145058	0.0383191	1	0	0	25	44	32	2	5	1	4	3	1	0.0146888	0	0	0.369297	0.641922	0.456512	0.0290103	0.080342	0.0151188	0.0710191	0.0544429	0.0173987	y		y	0	1	2	135	168	139	0
chr9	105248249	105249784	LTR12C	0	0	0	9	2	5	0	0	0	0.156213	0.0347193	0.0764302	0	0	0	9	11	16	0	0	0	0	1	3	0	0	0	0.159103	0.192054	0.273164	0	0	0	0	0.021718	0.0624653			y	1	0	0	5	3	6	0.0253161
chr9	111155901	111157158	LTR12C	0	1	0	1	2	1	0	0.0105929	0	0.0211957	0.0423979	0.0186667	0	0	0	22	14	23	1	1	1	1	0	1	0	0	0	0.474933	0.298491	0.479517	0.0211981	0.0234826	0.0220949	0.0259471	0	0.0254267	y		y	0	0	0	89	91	80	0
chr9	111292243	111293597	LTR12C	0	0	0	0	1	0	0	0	0	0	0.0196803	0	0	0	0	8	6	9	0	0	0	0	1	0	0	0	0	0.160331	0.11876	0.174195	0	0	0	0	0.0246213	0	y		y	0	0	0	9	12	10	0
chr9	120614122	120615510	LTR12C	0	0	0	0	0	0	0	0	0	0	0	0	0	1	0	15	18	10	0	1	0	2	1	0	0	0.020312	0	0.293256	0.347554	0.188809	0	0.0212663	0	0.0469964	0.0240181	0	y		y	0	0	0	92	78	69	0
chr9	122631620	122633125	LTR12C	0	0	0	4	2	4	0	0	0	0.070812	0.0354114	0.062363	2	0	0	17	24	16	1	1	1	2	3	1	0.0358583	0	0	0.306519	0.427379	0.278609	0.017705	0.0196131	0.018454	0.0433429	0.0664528	0.0212368	y		y	0	0	0	45	53	46	0
chr9	127600030	127601565	LTR12C	1	0	4	9	4	13	0.0162778	0	0.0553269	0.156213	0.0694387	0.198719	2	1	2	520	543	533	8	5	1	14	13	9	0.0351575	0.0183668	0.0334564	9.19263	9.48048	9.09977	0.138872	0.0961487	0.0180933	0.29747	0.282334	0.187396	y	y	y	3	2	4	963	1011	980	0.0759484
chr9	133785324	133786744	LTR12C	0	1	0	2	0	0	0	0.00937693	0	0.0375254	0	0	0	0	2	41	38	36	1	3	0	4	3	3	0	0	0.0361659	0.783503	0.71719	0.664394	0.0187648	0.0623612	0	0.0918747	0.0704307	0.0675241	y	y	y	1	0	0	87	77	74	0.0273664
chr9	137882023	137883425	LTR12C	0	1	0	6	2	6	0	0.00949732	0	0.114021	0.038013	0.100417	0	0	0	72	65	56	0	3	1	0	5	1	0	0	0	1.39357	1.24252	1.04677	0	0.0631619	0.0198097	0	0.118892	0.022797	y		y	0	0	0	130	121	124	0
chrX	6607606	6609113	LTR12C	2	0	2	6	5	0	0.0331605	0	0.0281774	0.106077	0.0884111	0	1	0	0	118	135	133	2	0	1	2	6	3	0.0179054	0	0	2.12478	2.40082	2.31286	0.035363	0	0.0184295	0.0432854	0.132729	0.0636259	y	y	y	0	2	0	181	163	168	0
chrX	15248872	15250417	LTR12C	2	0	0	3	1	4	0.0323449	0	0	0.051734	0.0172473	0.0607484	0	0	0	18	14	21	2	1	1	3	0	0	0	0	0	0.316147	0.24285	0.356207	0.0344932	0.0191053	0.0179762	0.0633311	0	0	y		y	0	1	0	16	23	16	0
chrX	16593394	16594839	LTR12C	0	2	2	0	1	2	0	0.0184294	0.0293864	0	0.0184409	0.0324762	0	0	0	271	265	249	0	0	0	1	3	0	0	0	0	5.08916	4.91492	4.51589	0	0	0	0.0225713	0.0692121	0	y	y	y	0	0	0	65	65	62	0
chrX	20384074	20385532	LTR12C	0	0	0	5	7	6	0	0	0	0.0913684	0.127935	0.09656	0	0	0	24	34	44	0	0	0	0	2	2	0	0	0	0.446682	0.624971	0.790873	0	0	0	0	0.04573	0.0438428	y		y	0	0	0	16	18	19	0
chrX	24067626	24069265	LTR12C	2	0	1	9	10	9	0.0304898	0	0.012954	0.146301	0.162581	0.128845	0	1	0	103	109	104	2	1	0	5	4	6	0	0.0172014	0	1.70531	1.78232	1.6629	0.0325149	0.0180095	0	0.0994982	0.0813598	0.117003	y	y	y	1	0	0	137	128	130	0.0237097
chrX	26222737	26224182	LTR12C	0	1	0	6	0	3	0	0.0092147	0	0.110628	0	0.0487143	0	0	0	45	43	42	1	0	2	0	4	2	0	0	0	0.845064	0.797516	0.761716	0.0184401	0	0.0384405	0	0.0922828	0.0442372	y		y	1	2	0	110	97	99	0.0268929
chrX	26890958	26892342	LTR12C	0	0	0	2	3	3	0	0	0	0.0385015	0.057761	0.0508614	1	0	0	31	36	23	0	0	1	2	3	5	0.0194967	0	0	0.607814	0.697116	0.435515	0	0	0.0200674	0.0471322	0.0722627	0.115467			y	0	0	0	42	48	61	0
chrX	27174938	27177085	LTR12C	0	0	0	0	0	2	0	0	0	0	0	0.0218575	1	1	0	20	23	17	0	0	0	6	1	0	0.012568	0.0131314	0	0.25278	0.287101	0.207505	0	0	0	0.0911472	0.0155273	0	y		y	0	0	0	96	74	106	0
chrX	46968754	46970972	LTR12C	2	1	3	2	1	5	0.0225306	0.00600326	0.0287173	0.0240244	0.012014	0.0528947	2	4	6	228	211	224	2	3	2	2	2	1	0.0243313	0.050844	0.069462	2.78945	2.54953	2.64666	0.024027	0.0399247	0.0250435	0.0294098	0.0300606	0.01441	y	y	y	0	0	0	234	226	247	0
chrX	49926753	49928542	LTR12C	0	0	0	5	8	8	0	0	0	0.0744634	0.11916	0.104926	0	1	1	307	291	271	3	2	2	10	3	5	0	0.0157591	0.0143532	4.65664	4.35935	3.96982	0.044683	0.032999	0.0310489	0.182311	0.0559036	0.0893276	y	y	y	1	1	0	262	270	223	0.0217218
chrX	62405282	62406869	LTR12C	0	0	0	0	1	1	0	0	0	0	0.0167909	0.0147852	1	0	2	13	6	10	0	1	0	1	1	0	0.0170028	0	0.0323602	0.222286	0.101324	0.165133	0	0.0185997	0	0.0205517	0.0210064	0			y	0	0	0	42	59	46	0
chrX	68171822	68173245	LTR12C	0	0	0	0	0	0	0	0	0	0	0	0	0	0	1	19	19	12	0	0	1	0	0	0	0	0	0.0180448	0.362321	0.357839	0.220998	0	0	0.0195174	0	0	0	y		y	0	0	0	19	11	14	0
chrX	68636452	68637897	LTR12C	0	0	0	3	2	9	0	0	0	0.0553142	0.0368818	0.146143	0	0	0	31	39	43	0	1	0	3	1	2	0	0	0	0.582155	0.723328	0.779852	0	0.0204274	0	0.0677139	0.0230707	0.0442372			y	0	0	0	16	11	12	0
chrX	74392371	74393997	LTR12C	2	2	1	11	12	13	0.0307336	0.0163779	0.0130576	0.180242	0.196658	0.187597	0	1	0	266	266	258	10	6	4	21	16	16	0	0.0173389	0	4.43921	4.3843	4.15825	0.163874	0.108921	0.0683229	0.421234	0.328041	0.314503	y		y	0	0	0	71	66	73	0
chrX	74398288	74399918	LTR12C	0	2	0	8	10	11	0	0.0163377	0	0.130763	0.163479	0.158347	2	0	0	189	183	186	2	2	3	16	12	10	0.0331085	0	0	3.14644	3.00886	2.99045	0.0326945	0.036218	0.0511164	0.320152	0.245427	0.196082	y	y	y	0	1	0	65	57	46	0
chrX	76216056	76217631	LTR12C	1	0	0	2	0	1	0.0158644	0	0	0.0338324	0	0.0148978	0	0	0	8	6	11	1	1	2	2	1	1	0	0	0	0.137833	0.102096	0.183031	0.0169181	0.0187414	0.0352676	0.0414165	0.0211665	0.020293			y	0	0	0	15	6	13	0
chrX	81992471	81994216	LTR12C	9	12	12	163	121	163	0.12887	0.0915661	0.146006	2.48872	1.84774	2.19177	21	20	27	3825	4065	3988	14	17	16	70	80	72	0.324729	0.323129	0.397307	59.4814	62.4315	59.8924	0.213779	0.287564	0.254654	1.30836	1.52835	1.31875	y		y	0	0	0	352	347	297	0
chrX	85226260	85227925	LTR12C	7	20	12	28	27	26	0.105048	0.159943	0.153021	0.448051	0.432115	0.366406	30	27	26	903	962	977	19	23	14	30	22	27	0.486187	0.457184	0.400975	14.717	15.4846	15.3777	0.304068	0.407751	0.233529	0.587667	0.440491	0.518293	y	y	y	27	29	29	129	152	184	0.630167
chrX	87062818	87064234	LTR12C	1	0	0	3	3	1	0.0176458	0	0	0.0564471	0.0564557	0.0165707	1	0	0	13	10	7	1	0	0	3	1	1	0.0190561	0	0	0.249129	0.189267	0.129553	0.0188178	0	0	0.0691007	0.0235432	0.0225716				0	1	0	14	13	15	0
chrX	88585046	88586592	LTR12C	0	1	1	0	1	4	0	0.0086127	0.0137333	0	0.0172362	0.0607091	0	0	0	14	9	7	1	0	0	3	4	2	0	0	0	0.245733	0.156017	0.118659	0.0172354	0	0	0.0632901	0.086254	0.0413472				0	0	0	2	9	3	0
chrX	89776152	89777516	LTR12C	2	1	3	6	5	2	0.036637	0.0097619	0.0466973	0.117198	0.09768	0.0344048	2	1	0	78	82	73	3	2	2	4	1	6	0.0395651	0.0206694	0	1.55176	1.61116	1.40256	0.0586055	0.043281	0.0407232	0.0956467	0.0244407	0.140593				0	0	0	10	7	4	0
chrX	102361210	102362843	LTR12C	5	11	2	52	40	41	0.0765047	0.0896924	0.0260033	0.8484	0.652715	0.589116	3	2	3	2906	3078	2958	4	6	5	58	55	47	0.0495715	0.0345291	0.0471729	48.2897	50.5151	47.4705	0.0652688	0.108454	0.0850375	1.15842	1.12281	0.919893	y	y	y	0	0	0	1909	1788	1762	0
chrX	108991223	108993114	LTR12C	0	2	0	1	0	1	0	0.0140827	0	0.0140894	0	0.0124083	0	0	0	134	139	149	0	1	1	2	1	2	0	0	0	1.92291	1.96998	2.06494	0	0.0156095	0.0146871	0.0344955	0.0176294	0.0338037	y		y	0	2	0	35	29	28	0
chrX	112097362	112098648	LTR12C	3	4	2	9	6	9	0.0582887	0.041416	0.0330197	0.18646	0.124325	0.164212	0	0	0	119	104	100	2	0	0	1	4	3	0	0	0	2.51102	2.16736	2.03784	0.0414401	0	0	0.025362	0.103693	0.07456	y		y	0	0	0	9	11	13	0
chrX	113512786	113514348	LTR12C	0	0	0	2	1	2	0	0	0	0.034114	0.0170596	0.0300436	1	0	0	101	126	108	0	0	1	11	5	9	0.0172749	0	0	1.75463	2.16186	1.81198	0	0	0.0177806	0.229687	0.106713	0.184157	y	y	y	157	161	127	344	308	370	3.90593
chrX	117412218	117412542	LTR12C	3	2	2	59	35	46	0.231356	0.0821928	0.13106	4.85166	2.87854	3.33132	0	0	0	129	109	114	6	8	11	89	101	119	0	0	0	10.8041	9.01613	9.22086	0.493444	0.728831	0.942919	8.9592	10.3921	11.7389				3	2	3	222	211	195	0.359817
chrX	117415603	117417232	LTR12C	3	1	3	73	67	69	0.0460155	0.00817387	0.0391007	1.19395	1.09598	0.993874	1	1	1	125	122	105	10	11	11	158	122	151	0.0165644	0.0173069	0.0157629	2.08225	2.00714	1.6892	0.163573	0.199321	0.187542	3.16344	2.49671	2.96266	y	y	y	8	9	7	331	304	282	0.190842
chrX	117849793	117851165	LTR12C	1	1	0	14	14	8	0.0182117	0.00970498	0	0.271868	0.271909	0.136817	0	0	0	323	296	325	3	1	0	14	16	13	0	0	0	6.38842	5.78198	6.20785	0.0582638	0.0215143	0	0.332811	0.388772	0.302841	y		y	0	0	1	447	418	393	0
chrX	117932735	117934623	LTR12C	4	2	2	23	23	29	0.0529374	0.0141051	0.0224912	0.324571	0.32462	0.360412	6	1	4	500	518	452	10	12	8	22	34	44	0.0857523	0.0149327	0.0544021	7.18643	7.35303	6.27405	0.141133	0.187612	0.117683	0.380054	0.600352	0.744863	y	y	y	1	1	0	535	573	494	0.0205828
chrX	118055122	118056514	LTR12C	2	4	0	12	14	11	0.0359	0.0382622	0	0.229681	0.268002	0.18542	2	0	0	61	66	37	6	3	4	10	15	27	0.0387692	0	0	1.18915	1.2707	0.696585	0.114853	0.0636156	0.0798082	0.234307	0.359237	0.619941	y		y	0	0	1	53	66	53	0
chrX	118163292	118164843	LTR12C	0	4	2	8	10	7	0	0.0343397	0.0273781	0.137424	0.171806	0.105898	0	0	0	58	70	66	8	3	3	31	22	34	0	0	0	1.01475	1.20955	1.11518	0.137439	0.0570941	0.05372	0.65189	0.472868	0.700637	y		y	0	0	0	252	243	228	0
chrX	118341336	118342996	LTR12C	7	13	7	104	99	121	0.105364	0.104276	0.0895312	1.6692	1.58919	1.71033	5	1	11	1800	1998	1946	41	36	52	211	209	193	0.0812753	0.0169837	0.170154	29.4245	32.2572	30.7218	0.658124	0.640142	0.870005	4.14571	4.19727	3.71599	y		y	4	1	3	1893	1853	1779	0.0936392
chrX	118343052	118344123	LTR12C	9	12	11	111	106	107	0.20997	0.14919	0.218066	2.76132	2.63734	2.34422	5	0	7	2182	2054	2137	39	34	52	228	207	181	0.125973	0	0.167829	55.2854	51.3984	52.291	0.970302	0.937068	1.34847	6.94336	6.44332	5.40151	y	y	y	1	5	7	1926	1963	1997	0.0362841
chrX	118433844	118435115	LTR12C	0	1	3	13	16	16	0	0.0104762	0.0501141	0.272509	0.335447	0.295378	2	1	0	196	190	191	8	2	3	29	30	26	0.0424601	0.0221818	0	4.18461	4.00633	3.93822	0.167717	0.0464479	0.0655545	0.744178	0.786873	0.653813	y		y	0	0	0	357	293	288	0
chrX	118465654	118467322	LTR12C	3	4	5	24	24	19	0.0449396	0.031931	0.0636441	0.383353	0.383411	0.267277	7	1	0	427	443	434	7	9	5	30	38	46	0.11324	0.0169023	0	6.94667	7.11781	6.81876	0.111824	0.159268	0.0832531	0.58661	0.75948	0.88143	y	y	y	0	0	1	264	292	297	0
chrX	118467378	118468825	LTR12C	4	1	3	35	27	31	0.069071	0.00920196	0.0440187	0.644441	0.497216	0.502686	0	3	2	445	473	443	5	2	8	29	30	30	0	0.0584513	0.0354911	8.34519	8.76055	8.02319	0.0920732	0.0407984	0.153549	0.653663	0.691165	0.662641	y		y	0	2	0	257	221	221	0
chrX	118520356	118522112	LTR12C	1	5	1	5	2	6	0.0142292	0.0379135	0.0120909	0.0758628	0.0303498	0.0801734	0	0	1	79	101	104	2	6	4	5	14	8	0	0	0.0146229	1.22081	1.54147	1.5521	0.0303485	0.100858	0.0632648	0.0928688	0.265786	0.14561	y		y	0	1	0	74	71	58	0
chrX	118620612	118622392	LTR12C	1	1	4	6	9	6	0.0140373	0.00748047	0.0477117	0.0898079	0.134733	0.0790924	1	1	1	67	58	65	5	2	3	13	10	9	0.0151592	0.0158388	0.0144257	1.02141	0.873266	0.956985	0.0748483	0.0331659	0.0468088	0.238203	0.187288	0.161603	y		y	0	0	0	96	83	95	0
chrX	118883801	118885356	LTR12C	2	3	3	9	13	17	0.0321369	0.0256886	0.0409615	0.154204	0.222773	0.25652	3	5	1	82	82	91	9	5	6	18	9	13	0.052058	0.0906528	0.0165131	1.43096	1.41326	1.53364	0.154221	0.0949121	0.107164	0.377543	0.192948	0.267201	y		y	1	0	0	50	62	71	0.0249905
chrX	119024381	119025800	LTR12C	0	3	1	18	3	23	0	0.0281506	0.0149624	0.337966	0.0563364	0.38032	2	1	1	110	103	99	2	5	3	9	9	15	0.0380316	0.0198682	0.0180957	2.10356	1.94533	1.82837	0.037556	0.104009	0.0587172	0.206864	0.211441	0.337858	y		y	0	0	0	80	77	77	0
chrX	120564398	120565944	LTR12C	0	0	1	1	1	2	0	0	0.0137333	0.0172335	0.0172362	0.0303546	0	0	0	19	27	18	0	0	1	4	2	0	0	0	0	0.333495	0.468051	0.305123	0	0	0.0179646	0.0843868	0.043127	0	y		y	0	0	0	54	31	46	0
chrX	124288447	124289873	LTR12C	9	31	13	82	69	79	0.157698	0.289462	0.193557	1.53207	1.28938	1.2999	12	13	19	1116	1041	1060	28	18	29	117	102	108	0.227069	0.257019	0.342131	21.2368	19.5646	19.4804	0.523203	0.372593	0.564814	2.67603	2.38457	2.42064	y	y	y	1	0	0	926	940	864	0.0272512
chrX	124451953	124453477	LTR12C	0	0	0	2	3	2	0	0	0	0.0349646	0.0524549	0.0307928	0	1	1	95	102	102	0	1	1	0	5	6	0	0.0184994	0.0168489	1.69155	1.79372	1.75399	0	0.0193685	0.0182239	0	0.109374	0.125832	y	y	y	0	0	0	67	70	74	0
chrX	124823747	124825136	LTR12C	0	0	0	2	1	1	0	0	0	0.0383629	0.0191844	0.0168928	1	0	1	9	11	10	3	3	1	1	3	4	0.0194265	0	0.0184865	0.175827	0.212241	0.188673	0.0575507	0.063753	0.0199951	0.0234813	0.0720025	0.0920415	y		y	0	0	0	22	11	13	0
chrX	134459199	134460906	LTR12C	0	0	0	1	1	0	0	0	0	0.0156081	0.0156105	0	1	0	1	150	179	148	0	1	1	2	1	0	0.0158075	0	0.0150426	2.38453	2.81034	2.27217	0	0.0172921	0.0162702	0.0382138	0.0195297	0	y		y	0	0	0	209	213	223	0
chrX	141832405	141834075	LTR12C	0	0	1	2	3	2	0	0	0.0127136	0.0319078	0.047869	0.0281007	0	0	0	137	100	125	1	2	0	2	3	7	0	0	0	2.22612	1.6048	1.96158	0.0159557	0.0353505	0	0.0390605	0.0598871	0.13397	y		y	0	0	0	80	105	91	0
chrX	142058846	142060487	LTR12C	0	1	1	0	3	3	0	0.0081141	0.0129383	0	0.048715	0.0428959	0	1	1	416	355	424	3	0	1	12	8	9	0	0.0171804	0.0156477	6.87907	5.79774	6.77125	0.048713	0	0.0169246	0.238505	0.162521	0.175291	y	y	y	0	0	0	327	295	296	0
chrX	143864971	143866666	LTR12C	0	1	2	0	2	2	0	0.0078556	0.0250521	0	0.031442	0.0276862	0	0	0	35	31	38	2	1	1	1	3	2	0	0	0	0.560329	0.490152	0.587524	0.0314407	0.0174145	0.0163854	0.0192422	0.0590039	0.0377126	y		y	1	0	0	82	81	73	0.0229264
chrX	148840056	148841607	LTR12C	2	2	0	5	2	7	0.0322198	0.0171699	0	0.0858898	0.0343612	0.105898	1	2	1	339	337	328	2	1	1	6	2	4	0.0173974	0.0363546	0.0165556	5.93107	5.82313	5.54209	0.0343598	0.0190314	0.0179067	0.126172	0.042988	0.0824279		y	y	0	0	1	168	194	170	0
chrX	150718826	150720229	LTR12C	0	2	0	3	1	1	0	0.0189811	0	0.0569701	0.0189929	0.0167242	0	0	0	11	6	10	2	4	7	12	4	14	0	0	0	0.212755	0.114613	0.18679	0.0379843	0.0841558	0.138569	0.278964	0.0950454	0.318931	y		y	0	1	0	11	6	7	0
[truncated: 29 more columns]

## Sheet: Supplementary Table S2
Supplementary Table S2. Expression levels of upregulated coding genes with single or co-marked LTR12C in HEK293T cells
			ChIP-seq		Gene Ontology term									Average of RPKM
Gene Symbol	Proximal transactivated LTR12C	Same TAD as distal transactivated LTR12C	H3K4me3-positive	H3K27ac-positive	Immune response (GO;0006955)	Defense response to virus (GO:0051607)	Response to cytokine (GO:0034097)	Regulation of type II interferon production (GO:0032649)	Positive regulation of developmental process (GO:0051094)	Regulation of transmembrane transport (GO:0034762)	Regulation of leukocyte migration (GO:0002685)	Muscle system process (GO:0003012)	Cellular response to lipid (GO:0071396)	Non-targeting (VP64)	LTR12C-targeting (VP64)	Fold changes	P-values (Welch t-test)
TENM1	y	not explored	y	y	y									0.881288	40.8767	46.3829	5.19668e-06
KCNN2	y	not explored	y	y						y		y		0.0928502	1.80568	19.4472	1.38766e-05
TEK	y	not explored	y	y					y	y				0.0202809	2.2838	112.608	6.57677e-05
NXF3	y	not explored	y	y										0.00251275	0.894967	356.171	6.95258e-05
ETV7	y	not explored	y	y										0.0108391	3.38922	312.685	7.28539e-05
TRHDE	y	not explored	y	y										0.14076	8.46586	60.144	7.8013e-05
PPP1R3A	y	not explored	y	y										0.0135286	3.83924	283.786	0.000105883
DENND3	y	not explored	y	y										0.725012	1.59741	2.20328	0.000162981
CGREF1	y	not explored	y	y										0.0322308	6.16128	191.161	0.00017542
LGSN	y	not explored	y	y										0.00318724	0.275014	86.2858	0.000227852
ACSBG1	y	not explored	y	y										0.0312513	7.3334	234.659	0.000253541
CHM	y	not explored	y	y										3.40781	20.4281	5.99449	0.000348347
CXCL11	y	not explored	y	y	y		y			y			y	0.00941139	3.72172	395.448	0.00056102
NPC1	y	not explored	y	y									y	5.30923	23.2155	4.37266	0.000816565
CDH7	y	not explored	y	y										0.0528509	0.21334	4.03664	0.00206951
CPED1	y	not explored	y	y										0.0368744	1.02518	27.8019	0.00209274
MEP1A	y	not explored	y	y										0.0121284	2.09148	172.445	0.00270811
GNA14	y	not explored	y	y										0.016208	0.380067	23.4494	0.00429255
CXCL10	y	not explored	y	y	y	y	y				y		y	0.0072969	0.646016	88.5329	0.00693292
NR1H4	y	not explored	y	y	y			y	y	y			y	0.0181692	1.14279	62.8974	0.00935132
ATP1B2	y	not explored	y	y										0.822712	1.89374	2.30183	0.0127573
ZNF80	y	not explored		y										0.00900992	2.13272	236.708	6.59428e-05
DNAI1	y	not explored		y										0.0896513	1.62646	18.1421	0.000159932
KBTBD13	y	not explored		y								y		0.00576014	2.48362	431.174	0.000163537
ABCA13	y	not explored		y	y									0.00485747	0.197391	40.6366	0.000244657
DNAH3	y	not explored		y										0.0269922	2.06337	76.4431	0.000354349
TMEM200B	y	not explored		y										0.194842	2.62541	13.4745	0.000510356
MFSD8	y	not explored		y										3.41119	6.87994	2.01687	0.0019166
CCR4	y	not explored		y	y		y	y						0.0230981	0.797304	34.5182	0.00217756
CPA2	y	not explored		y										0.0243155	0.418011	17.1911	0.00224271
HCG27	y	not explored		y										0.331855	1.37734	4.15042	0.00252774
MYOZ2	y	not explored		y								y		0	0.116559	not calculated	0.00338147
CCDC36	y	not explored		y										0.020334	0.118391	5.82233	0.00478941
ADAM32	y	not explored		y										0.0961329	0.27575	2.86843	0.00524292
PLB1	y	not explored		y										0.0297419	0.248236	8.34634	0.00581104
ACSL5	y	not explored		y						y				0.00396446	0.278462	70.2397	0.00628877
SLC16A4	y	not explored		y										0.525951	1.22343	2.32614	0.00650531
DNAH12	y	not explored		y										0.0492044	0.481181	9.77922	0.0070851
CES4A	y	not explored		y										0.0163717	0.114705	7.00629	0.00963087
RPL3L	y	not explored		y										0.0848453	0.464044	5.4693	0.0134039
CLEC10A	y	not explored		y	y									0.00346669	0.220117	63.4948	0.0141967
CSF3	y	not explored		y	y		y		y				y	0.0165695	0.81671	49.29	0.0203116
KCNAB1	y	not explored		y										0.0252796	0.101235	4.00459	0.0282055
TPH2	n	y												0.0180292	1.14496	63.506	6.49295e-05
COPZ2	n	y												0.0833717	0.183404	2.19984	0.000417933
IFIT2	n	y			y	y								0.124325	0.459815	3.69849	0.0011817
IFIT1	n	y			y	y	y							0.649073	1.64932	2.54103	0.00126759
IFI6	n	y			y	y								1.92153	4.50042	2.34211	0.00201715
C7orf57	n	y												0.0680649	0.245424	3.60573	0.00257618
PGF	n	y							y		y			0.952726	2.67774	2.8106	0.00291716
ACTA2	n	y										y		1.04003	2.19447	2.11	0.00302285
AGRN	n	y							y					1.23372	3.78308	3.0664	0.00561408
S100A14	n	y									y			0.113226	0.32796	2.8965	0.00573063
DLEU1	n	y												1.26057	2.588	2.05304	0.0062146
FRMPD2	n	n												0.0388189	0.111688	2.87716	0.0129728
PADI2	n	n					y				y		y	0.169908	0.347616	2.04591	0.0130673
INPP5D	n	y							y					0.176632	0.43143	2.44253	0.0132473
SNCG	n	n												0.137887	0.328168	2.37999	0.0147162
IFI44	n	y			y									0	0.152368	not calculated	0.0155299
TFEC	n	y												0.00430211	0.111169	25.8407	0.0157534
CLEC4C	n	y			y									0	0.114663	not calculated	0.0161754
C8G	n	n			y									0.0522457	0.121826	2.33179	0.0174674
IRGM	n	y			y		y	y	y				y	0.0154449	0.477487	30.9154	0.0181124
KLF8	n	n												0.104611	0.222903	2.13079	0.018472
C6orf222	n	y												0.016719	0.152084	9.09651	0.0198151
C3orf84	n	y												0	0.432494	not calculated	0.0204573
OTOG	n	n												0.060811	0.15244	2.50678	0.0206321
CILP	n	y												0.0235346	0.0998625	4.24322	0.0209367
TMEM106A	n	y			y									0.0672025	0.151822	2.25917	0.021194
IFIT3	n	y			y	y								0.22766	0.529936	2.32775	0.0212487
OLFML2A	n	y												0.142553	0.311725	2.18674	0.0234598
IFI44L	n	y			y	y								0.0824539	0.269886	3.27317	0.0246491
FOXB2	n	y												0.0414956	0.116276	2.80213	0.0310088
RAB33A	n	n												0.0938074	0.20548	2.19044	0.0311306
CACNG6	n	n								y				0.0436342	0.134344	3.07888	0.0312353
ANGPTL4	n	y							y					0.0501567	0.136187	2.71523	0.031462
ISG15	n	y			y	y	y	y	y					1.22404	2.51445	2.05422	0.0437708
LRRC56	n	n												0.0801945	0.189717	2.36571	0.0450099

## Sheet: Supplementary Table S3
Supplementary Table S3. gRNA sequences
Target Gene	gRNA Sequences
Nontarget 1	5'CCATTATTGCATTAATCTGA3'
Nontarget 2	5'TAATGCAGCCAGAAAATGAC3'
Nontarget 3	5'TCAGGGATCAAATTCTGAGC3'
LTR12C 1	5'GAGAGCGAGCGAGGGCTGTG3'
LTR12C 2	5'CAAAGTGGGAGCCCAGGCAG3'
LTR12C 3	5'CCTCAGCTTGCAGGGAGGTG3'
LTR12C 4	5'TTGCGGGCCAGCTGGAGTTC3'
LTR12C 5	5'ACTGGGTCCCCCAGCAGTGC3'
LTR12C 6	5'GCTCAGGCATGGCGGGCTGC3'
LTR12C 7	5'CTTGGGTGGTCGATGGGACT3'
LTR12C 8	5'ATCCACTGGGTGAAGCCAGC3'
LTR12C 9	5'GAACCTTTATGTCTAGCTAA3'
LTR12C 10	5'AGCACCCTGTGTCTAGCTCA3'
LTR12C 11	5'CAAACCCTGAGCTAGACACA3'
LTR12C 12	5'ACTCTGTTATCTAGCTACTC3'
LTR12C 13	5'GCTAGACACAGGGTGCTGAT3'
LTR12C 14	5'TAGCTAATCTGGTGGGGACG3'
LTR12C 15	5'GAACCTTTGTGTCTAGCTCA3'
LTR12C 16	5'CAATCAGCACCCTGTCAAAA3'
LTR12C 17	5'CTGTTTTACAGAGAGCTGAT3'
LTR12C 18	5'TGTAAAATGGACCAATCAGC3'
LTR12C 19	5'CCCACCCACATCCTGCTGAT3'
LTR12C 20	5'CCAATCAGCAGGATGTGGGT3'
LTR12C 21	5'CAGGCTGCCCGAGCCAGCAG3'
RHOXF2B	5'GCTTGGCCTTGCCCGGATGA3'
IL1RN	5'GCATCAAGTCAGCCATCAGC3'
OCT4	5'ACACCATTGCCACCACCATT3'

## Sheet: Supplementary Table S4
Supplementary Table S4. Primer sequences
Gene symbol	Primer sequence (Forward, Reverse)
GAPDH	5'TGAAGGTCGGAGTCAACGG3', 5'AGAGTTAAAAGCAGCCCTGGTG3'
LTR12C	5'AGCTAGACATAAAGGTCCTCCACG3', 5'TGGGGCCTTGGAGAACTTTTATG3'
RHOXF2B	5'GGCAAGAAGCATGAATGTGA3', 5'TGTCTCCTCCATTTGGCTCT3'
IL1RN	5'GGAATCCATGGAGGGAAGAT3', 5'TGTTCTCGCTCAGGTCAGTG3'
OCT4	5'CGAAAGAGAAAGCGAACCAGTATCGAGAAC3', 5'CGTTGTGCATAGTCGCTGCTTGATCGC3'
